# Supplementary material for: Single‐Cell Multiomics Reveals TCR Clonotype‐Specific Phenotype and Stemness Heterogeneity of T‐ALL Cells
Source: Cell Prolif. 2024 Dec 15;58(4):e13786. doi: 10.1111/cpr.13786 (PMC11969251; doi:10.1111/cpr.13786)
Supplement: Supplementary file 8 — Table S1. scRNA‐Seq dataset information after QC. [file CPR-58-e13786-s005.xlsx]

## Sheet: Sheet1
Supplemental Table 1. scRNA-Seq dataset information after QC.
Sample	Source	Pre-/ post- treatment	Cells after QC
Healthy donor1 (HD1)	PB	/	5713
Healthy donor2 (HD2)	PB	/	6537
Patient1 (P1)	PB	Pre-treatment	8329
Patient1 (P1)	BM	Pre-treatment	8638
Patient2 (P2)	PB	Pre-treatment	8538
Patient2 (P2)	BM	Pre-treatment	6942
Patient1 (P1)	BM	Post-treatment	2930
Patient2 (P2)	BM	Post-treatment	4039
