# Supplementary material for: Single‐Cell Multiomics Reveals TCR Clonotype‐Specific Phenotype and Stemness Heterogeneity of T‐ALL Cells
Source: Cell Prolif. 2024 Dec 15;58(4):e13786. doi: 10.1111/cpr.13786 (PMC11969251; doi:10.1111/cpr.13786)
Supplement: Supplementary file 9 — Table S2. scTCR‐Seq dataset information. [file CPR-58-e13786-s007.xlsx]

## Sheet: Sheet1
Supplemental Table 2. scTCR-Seq dataset information
Samples	TCR clonotypes		Cell number
Patient1 (P1) PB (pre-treatment)	T-ALL cells clonotypes	P1-clonotype1	3870
		P1-clonotype2	3348
		P1-clonotype3	235
	Normal T cells clonotypes	P1-clonotype4 ~ P1-clonotype64	81
Patient1 (P1) BM (pre-treatment)	T-ALL cells clonotypes	P1-clonotype1	4057
		P1-clonotype2	3685
		P1-clonotype3	210
	Normal T cells clonotypes	P1-clonotype4 ~ P1-clonotype82	84
Patient2 (P2) PB (pre-treatment)	T-ALL cells clonotypes	P2-clonotype1	4604
		P2-clonotype2	1760
	Normal T cells clonotypes	P2-clonotype3 ~ P2-clonotype196	250
Patient2 (P2) BM (pre-treatment)	T-ALL cells clonotypes	P2-clonotype1	5008
		P2-clonotype2	872
	Normal T cells clonotypes	P2-clonotype3 ~ P2-clonotype47	88
