# Supplementary material for: Single‐Cell Multiomics Reveals TCR Clonotype‐Specific Phenotype and Stemness Heterogeneity of T‐ALL Cells
Source: Cell Prolif. 2024 Dec 15;58(4):e13786. doi: 10.1111/cpr.13786 (PMC11969251; doi:10.1111/cpr.13786)
Supplement: Supplementary file 10 — Table S3. scATAC‐Seq dataset information after QC. [file CPR-58-e13786-s001.xlsx]

## Sheet: Sheet1
Supplemental Table 3. scATAC-Seq dataset information after QC.
Sample	Source	Pre-/ post- treatment	Cells after QC
Healthy donor1 (HD1)	PB	/	4797
Healthy donor2 (HD2)	PB	/	4762
Patient1 (P1)	PB	Pre-treatment	7038
Patient1 (P1)	BM	Pre-treatment	8210
Patient2 (P2)	PB	Pre-treatment	6779
Patient2 (P2)	BM	Pre-treatment	6889
Patient1 (P1)	BM	Post-treatment	2883
Patient2 (P2)	BM	Post-treatment	4473
