# Supplementary material for: Single‐Cell Multiomics Reveals TCR Clonotype‐Specific Phenotype and Stemness Heterogeneity of T‐ALL Cells
Source: Cell Prolif. 2024 Dec 15;58(4):e13786. doi: 10.1111/cpr.13786 (PMC11969251; doi:10.1111/cpr.13786)
Supplement: Supplementary file 11 — Table S4. Dynet rewiring score. [file CPR-58-e13786-s010.xlsx]

## Sheet: Supplemental Table 5
Supplemental Table 4. Dynet rewiring score
Dn-Score (degree corrected)	DyNet Rewiring (Dn-score)	Edge Count	Name	Normal T cells	T-ALL cells	Selected	Shared name
0.434323	965.5	2223	ELF1	TRUE	TRUE	FALSE	ELF1
0.48094	757	1574	ILF2	TRUE	TRUE	FALSE	ILF2
0.44359	692	1560	JUNB	TRUE	TRUE	FALSE	JUNB
0.410691	641.5	1562	JUN	TRUE	TRUE	FALSE	JUN
0.409627	625.5	1527	BCLAF1	TRUE	TRUE	FALSE	BCLAF1
0.492893	589.5	1196	ATF3	TRUE	TRUE	FALSE	ATF3
0.430967	552.5	1282	KLF6	TRUE	TRUE	FALSE	KLF6
0.489696	451.5	922	FLI1	TRUE	TRUE	FALSE	FLI1
0.497735	439.5	883	TCF12	TRUE	TRUE	FALSE	TCF12
0.475419	425.5	895	BPTF	TRUE	TRUE	FALSE	BPTF
0.395074	401	1015	ETS2	TRUE	TRUE	FALSE	ETS2
0.424945	385	906	IKZF1	TRUE	TRUE	FALSE	IKZF1
0.483974	377.5	780	GATA3	TRUE	TRUE	FALSE	GATA3
0.459222	366	797	NR3C1	TRUE	TRUE	FALSE	NR3C1
0.486713	348	715	KLF3	TRUE	TRUE	FALSE	KLF3
0.470139	338.5	720	JUND	TRUE	TRUE	FALSE	JUND
0.497768	334.5	672	CREM	TRUE	TRUE	FALSE	CREM
0.495378	321.5	649	STAT5A	TRUE	TRUE	FALSE	STAT5A
0.494471	313	633	IKZF2	TRUE	TRUE	FALSE	IKZF2
0.499194	309.5	620	ATF4	TRUE	TRUE	FALSE	ATF4
0.484921	305.5	630	E2F1	TRUE	TRUE	FALSE	E2F1
0.5	298.5	597	EGR1	FALSE	TRUE	FALSE	EGR1
0.495629	283.5	572	ZNF580	TRUE	TRUE	FALSE	ZNF580
0.487633	276	566	XBP1	TRUE	TRUE	FALSE	XBP1
0.48895	265.5	543	ETV6	TRUE	TRUE	FALSE	ETV6
0.431703	256	593	TCF3	TRUE	TRUE	FALSE	TCF3
0.488212	248.5	509	STAT1	TRUE	TRUE	FALSE	STAT1
0.5	239.5	479	FOSL2	TRUE	FALSE	FALSE	FOSL2
0.5	238.5	477	E2F2	FALSE	TRUE	FALSE	E2F2
0.495652	228	460	SPI1	TRUE	TRUE	FALSE	SPI1
0.484749	222.5	459	SP3	TRUE	TRUE	FALSE	SP3
0.482394	205.5	426	CEBPG	TRUE	TRUE	FALSE	CEBPG
0.5	205.5	411	E2F8	FALSE	TRUE	FALSE	E2F8
0.497549	203	408	IRF1	TRUE	TRUE	FALSE	IRF1
0.5	196.5	393	E2F7	TRUE	TRUE	FALSE	E2F7
0.49125	196.5	400	YY1	TRUE	TRUE	FALSE	YY1
0.491139	194	395	ELK4	TRUE	TRUE	FALSE	ELK4
0.484887	192.5	397	CEBPD	TRUE	TRUE	FALSE	CEBPD
0.484551	172.5	356	MYC	TRUE	TRUE	FALSE	MYC
0.494269	172.5	349	NONO	TRUE	TRUE	FALSE	NONO
0.478632	168	351	ZNF148	TRUE	TRUE	FALSE	ZNF148
0.5	165	330	YBX1	TRUE	FALSE	FALSE	YBX1
0.496933	162	326	SREBF2	TRUE	TRUE	FALSE	SREBF2
0.5	162	324	ATF5	TRUE	TRUE	FALSE	ATF5
0.5	161.5	323	ERG	FALSE	TRUE	FALSE	ERG
0.5	160	320	CEBPB	TRUE	TRUE	FALSE	CEBPB
0.5	156.5	313	CREB5	TRUE	TRUE	FALSE	CREB5
0.466463	153	328	FOS	TRUE	TRUE	FALSE	FOS
0.495114	152	307	BRCA1	TRUE	TRUE	FALSE	BRCA1
0.479233	150	313	ELF2	TRUE	TRUE	FALSE	ELF2
0.457187	149.5	327	CHD2	TRUE	TRUE	FALSE	CHD2
0.486667	146	300	MAFF	TRUE	TRUE	FALSE	MAFF
0.498195	138	277	BCL11B	TRUE	TRUE	FALSE	BCL11B
0.469072	136.5	291	FOSB	TRUE	TRUE	FALSE	FOSB
0.478571	134	280	KLF12	TRUE	TRUE	FALSE	KLF12
0.494444	133.5	270	REST	TRUE	TRUE	FALSE	REST
0.494361	131.5	266	NR4A2	TRUE	TRUE	FALSE	NR4A2
0.5	125.5	251	IRF7	TRUE	TRUE	FALSE	IRF7
0.480237	121.5	253	RUNX3	TRUE	TRUE	FALSE	RUNX3
0.489837	120.5	246	RB1	TRUE	TRUE	FALSE	RB1
0.495816	118.5	239	GABPA	TRUE	TRUE	FALSE	GABPA
0.491632	117.5	239	IRF9	TRUE	TRUE	FALSE	IRF9
0.493392	112	227	GATA1	TRUE	TRUE	FALSE	GATA1
0.5	107.5	215	TCF7L2	TRUE	TRUE	FALSE	TCF7L2
0.495169	102.5	207	ETV5	TRUE	TRUE	FALSE	ETV5
0.490385	102	208	TFDP2	TRUE	TRUE	FALSE	TFDP2
0.485149	98	202	RELB	TRUE	TRUE	FALSE	RELB
0.5	96.5	193	CHURC1	TRUE	FALSE	FALSE	CHURC1
0.5	96	192	RFX5	TRUE	TRUE	FALSE	RFX5
0.49734	93.5	188	MAZ	TRUE	TRUE	FALSE	MAZ
0.481865	93	193	NFKB1	TRUE	TRUE	FALSE	NFKB1
0.5	92.5	185	ETS2	TRUE	TRUE	FALSE	ETS2
0.497297	92	185	BHLHE40	TRUE	TRUE	FALSE	BHLHE40
0.497222	89.5	180	RARA	TRUE	TRUE	FALSE	RARA
0.483516	88	182	NFE2L2	TRUE	TRUE	FALSE	NFE2L2
0.483146	86	178	TBX21	TRUE	TRUE	FALSE	TBX21
0.482857	84.5	175	EP300	TRUE	TRUE	FALSE	EP300
0.5	84.5	169	KLF13	FALSE	TRUE	FALSE	KLF13
0.48	84	175	ZBTB25	TRUE	TRUE	FALSE	ZBTB25
0.494083	83.5	169	SP4	TRUE	TRUE	FALSE	SP4
0.491124	83	169	ELK1	TRUE	TRUE	FALSE	ELK1
0.473684	81	171	SIN3A	TRUE	TRUE	FALSE	SIN3A
0.493464	75.5	153	HMGXB4	TRUE	TRUE	FALSE	HMGXB4
0.496711	75.5	152	GABPB1	TRUE	TRUE	FALSE	GABPB1
0.489933	73	149	DDIT3	TRUE	TRUE	FALSE	DDIT3
0.493056	71	144	NFYC	TRUE	TRUE	FALSE	NFYC
0.496403	69	139	HMGA1	TRUE	TRUE	FALSE	HMGA1
0.5	66.5	133	MYBL2	TRUE	TRUE	FALSE	MYBL2
0.475	66.5	140	REL	TRUE	TRUE	FALSE	REL
0.485294	66	136	HIF1A	TRUE	TRUE	FALSE	HIF1A
0.5	65.5	131	TBP	TRUE	TRUE	FALSE	TBP
0.484733	63.5	131	TAF1	TRUE	TRUE	FALSE	TAF1
0.488462	63.5	130	ZFY	TRUE	TRUE	FALSE	ZFY
0.5	63	126	ETV7	TRUE	TRUE	FALSE	ETV7
0.5	62	124	GMEB1	TRUE	TRUE	FALSE	GMEB1
0.495902	60.5	122	IRF2	TRUE	TRUE	FALSE	IRF2
0.5	60.5	121	IRF4	TRUE	TRUE	FALSE	IRF4
0.487903	60.5	124	CEBPA	TRUE	TRUE	FALSE	CEBPA
0.487903	60.5	124	ZFX	TRUE	TRUE	FALSE	ZFX
0.491736	59.5	121	BACH2	TRUE	TRUE	FALSE	BACH2
0.495763	58.5	118	STAT6	TRUE	TRUE	FALSE	STAT6
0.5	57.5	115	SPIB	TRUE	TRUE	FALSE	SPIB
0.49569	57.5	116	NFKB2	TRUE	TRUE	FALSE	NFKB2
0.491379	57	116	ETV3	TRUE	TRUE	FALSE	ETV3
0.5	56	112	ZNF354C	TRUE	TRUE	FALSE	ZNF354C
0.5	56	112	PBX1	TRUE	TRUE	FALSE	PBX1
0.5	55	110	ZBTB7A	TRUE	TRUE	FALSE	ZBTB7A
0.5	55	110	MLX	FALSE	TRUE	FALSE	MLX
0.495327	53	107	SP1	TRUE	TRUE	FALSE	SP1
0.5	53	106	TFDP1	TRUE	TRUE	FALSE	TFDP1
0.486239	53	109	NR2C2	TRUE	TRUE	FALSE	NR2C2
0.490476	51.5	105	MGA	TRUE	TRUE	FALSE	MGA
0.49	49	100	TFE3	TRUE	TRUE	FALSE	TFE3
0.49	49	100	RARG	TRUE	TRUE	FALSE	RARG
0.494949	49	99	ING4	TRUE	TRUE	FALSE	ING4
0.5	48.5	97	ZNF217	TRUE	TRUE	FALSE	ZNF217
0.480198	48.5	101	ZEB1	TRUE	TRUE	FALSE	ZEB1
0.5	48	96	IKZF3	TRUE	TRUE	FALSE	IKZF3
0.494845	48	97	ZNF431	TRUE	TRUE	FALSE	ZNF431
0.479592	47	98	ZNF460	TRUE	TRUE	FALSE	ZNF460
0.5	46.5	93	GATAD1	TRUE	TRUE	FALSE	GATAD1
0.473958	45.5	96	MECP2	TRUE	TRUE	FALSE	MECP2
0.5	45.5	91	ATF1	FALSE	TRUE	FALSE	ATF1
0.48913	45	92	CREB1	TRUE	TRUE	FALSE	CREB1
0.5	44.5	89	MZF1	TRUE	TRUE	FALSE	MZF1
0.5	44	88	ERF	TRUE	TRUE	FALSE	ERF
0.5	43.5	87	RFXANK	TRUE	TRUE	FALSE	RFXANK
0.482955	42.5	88	RORC	TRUE	TRUE	FALSE	RORC
0.5	42.5	85	GATA2	FALSE	TRUE	FALSE	GATA2
0.488235	41.5	85	RFX3	TRUE	TRUE	FALSE	RFX3
0.5	41.5	83	HCFC1	TRUE	TRUE	FALSE	HCFC1
0.5	41.5	83	BCL6	TRUE	TRUE	FALSE	BCL6
0.5	41.5	83	PRDM1	TRUE	TRUE	FALSE	PRDM1
0.5	41	82	BATF	TRUE	FALSE	FALSE	BATF
0.5	41	82	ZNF518A	TRUE	TRUE	FALSE	ZNF518A
0.5	40.5	81	NFIC	FALSE	TRUE	FALSE	NFIC
0.5	40	80	PURA	TRUE	TRUE	FALSE	PURA
0.5	39	78	MAFB	TRUE	TRUE	FALSE	MAFB
0.5	39	78	ZNF430	TRUE	TRUE	FALSE	ZNF430
0.49359	38.5	78	NR1H2	TRUE	TRUE	FALSE	NR1H2
0.48125	38.5	80	CTCF	TRUE	TRUE	FALSE	CTCF
0.5	38.5	77	ZBTB11	TRUE	TRUE	FALSE	ZBTB11
0.5	38.5	77	PPARA	FALSE	TRUE	FALSE	PPARA
0.5	38	76	NFYA	TRUE	TRUE	FALSE	NFYA
0.493506	38	77	GTF2B	TRUE	TRUE	FALSE	GTF2B
0.5	37.5	75	NFYB	FALSE	TRUE	FALSE	NFYB
0.5	37	74	IRF3	TRUE	TRUE	FALSE	IRF3
0.5	37	74	MAX	TRUE	TRUE	FALSE	MAX
0.493243	36.5	74	FOXN2	TRUE	TRUE	FALSE	FOXN2
0.5	36.5	73	FOSL1	TRUE	TRUE	FALSE	FOSL1
0.5	35	70	TFAP2A	TRUE	TRUE	FALSE	TFAP2A
0.472973	35	74	GTF2I	TRUE	TRUE	FALSE	GTF2I
0.5	34	68	SOX15	TRUE	FALSE	FALSE	SOX15
0.5	34	68	ZNF367	TRUE	TRUE	FALSE	ZNF367
0.5	33	66	ELK3	TRUE	FALSE	FALSE	ELK3
0.5	33	66	ELF4	TRUE	TRUE	FALSE	ELF4
0.5	32.5	65	NKX3-2	FALSE	TRUE	FALSE	NKX3-2
0.5	32	64	ZBTB14	TRUE	TRUE	FALSE	ZBTB14
0.5	31.5	63	NFE2	TRUE	TRUE	FALSE	NFE2
0.5	30.5	61	EOMES	TRUE	FALSE	FALSE	EOMES
0.491803	30	61	IRF5	TRUE	TRUE	FALSE	IRF5
0.5	30	60	ZNF519	FALSE	TRUE	FALSE	ZNF519
0.5	30	60	SETDB1	FALSE	TRUE	FALSE	SETDB1
0.5	29.5	59	ETV2	TRUE	TRUE	FALSE	ETV2
0.5	29	58	USF2	TRUE	TRUE	FALSE	USF2
0.5	29	58	KLF4	TRUE	TRUE	FALSE	KLF4
0.5	28.5	57	FOXO1	TRUE	TRUE	FALSE	FOXO1
0.5	28	56	VDR	TRUE	TRUE	FALSE	VDR
0.5	28	56	ZNF101	TRUE	TRUE	FALSE	ZNF101
0.5	28	56	SMAD1	TRUE	TRUE	FALSE	SMAD1
0.491228	28	57	VEZF1	TRUE	TRUE	FALSE	VEZF1
0.491228	28	57	ZNF451	TRUE	TRUE	FALSE	ZNF451
0.474576	28	59	HIVEP2	TRUE	TRUE	FALSE	HIVEP2
0.5	27.5	55	CHD1	TRUE	TRUE	FALSE	CHD1
0.482143	27	56	GFI1	TRUE	TRUE	FALSE	GFI1
0.5	27	54	RXRA	TRUE	TRUE	FALSE	RXRA
0.490741	26.5	54	ZBTB8A	TRUE	TRUE	FALSE	ZBTB8A
0.490741	26.5	54	GTF2F1	TRUE	TRUE	FALSE	GTF2F1
0.5	26	52	STAT2	TRUE	TRUE	FALSE	STAT2
0.5	26	52	HOXA10	TRUE	FALSE	FALSE	HOXA10
0.5	26	52	ZNF76	TRUE	TRUE	FALSE	ZNF76
0.5	26	52	NFATC2	TRUE	TRUE	FALSE	NFATC2
0.5	25	50	ZNF548	TRUE	TRUE	FALSE	ZNF548
0.471698	25	53	ZBTB21	TRUE	TRUE	FALSE	ZBTB21
0.5	24.5	49	ZNF91	TRUE	TRUE	FALSE	ZNF91
0.49	24.5	50	BACH1	TRUE	TRUE	FALSE	BACH1
0.5	24.5	49	METTL14	TRUE	TRUE	FALSE	METTL14
0.5	24.5	49	ZNF93	FALSE	TRUE	FALSE	ZNF93
0.5	23.5	47	POU2F2	TRUE	TRUE	FALSE	POU2F2
0.5	23.5	47	BCL3	TRUE	TRUE	FALSE	BCL3
0.5	23	46	SREBF1	TRUE	TRUE	FALSE	SREBF1
0.5	23	46	CREB3L2	TRUE	TRUE	FALSE	CREB3L2
0.5	22.5	45	EBF1	TRUE	FALSE	FALSE	EBF1
0.5	22.5	45	CREB3	TRUE	TRUE	FALSE	CREB3
0.459184	22.5	49	SYNE2	TRUE	TRUE	FALSE	SYNE2
0.5	22	44	MYB	TRUE	TRUE	FALSE	MYB
0.5	22	44	MAFK	TRUE	TRUE	FALSE	MAFK
0.468085	22	47	ZNF335	TRUE	TRUE	FALSE	ZNF335
0.5	22	44	ZXDC	FALSE	TRUE	FALSE	ZXDC
0.5	21.5	43	ARID3A	TRUE	TRUE	FALSE	ARID3A
0.5	21.5	43	HOXA7	TRUE	FALSE	FALSE	HOXA7
0.477778	21.5	45	POU2F1	TRUE	TRUE	FALSE	POU2F1
0.488636	21.5	44	ZNF263	TRUE	TRUE	FALSE	ZNF263
0.5	21.5	43	ARNTL	TRUE	TRUE	FALSE	ARNTL
0.488636	21.5	44	ZNF398	TRUE	TRUE	FALSE	ZNF398
0.5	21.5	43	ZNF100	FALSE	TRUE	FALSE	ZNF100
0.5	21	42	ZNF200	TRUE	TRUE	FALSE	ZNF200
0.4375	21	48	NCOA7	TRUE	TRUE	FALSE	NCOA7
0.466667	21	45	SLC38A1	TRUE	TRUE	FALSE	SLC38A1
0.5	21	42	CEBPE	FALSE	TRUE	FALSE	CEBPE
0.5	20.5	41	ZBTB40	TRUE	TRUE	FALSE	ZBTB40
0.455556	20.5	45	AHR	TRUE	TRUE	FALSE	AHR
0.5	20.5	41	ONECUT2	FALSE	TRUE	FALSE	ONECUT2
0.5	20	40	ZNF891	TRUE	TRUE	FALSE	ZNF891
0.5	20	40	TFEC	FALSE	TRUE	FALSE	TFEC
0.5	19.5	39	HESX1	TRUE	FALSE	FALSE	HESX1
0.464286	19.5	42	ARAP2	TRUE	TRUE	FALSE	ARAP2
0.464286	19.5	42	SPTAN1	TRUE	TRUE	FALSE	SPTAN1
0.453488	19.5	43	RNF19A	TRUE	TRUE	FALSE	RNF19A
0.5	19.5	39	E2F6	FALSE	TRUE	FALSE	E2F6
0.5	19	38	TCF4	TRUE	TRUE	FALSE	TCF4
0.452381	19	42	HELZ	TRUE	TRUE	FALSE	HELZ
0.422222	19	45	ZNF644	TRUE	TRUE	FALSE	ZNF644
0.5	18.5	37	GCM1	TRUE	FALSE	FALSE	GCM1
0.5	18.5	37	CDC5L	TRUE	TRUE	FALSE	CDC5L
0.4625	18.5	40	GPBP1	TRUE	TRUE	FALSE	GPBP1
0.486842	18.5	38	PRNP	TRUE	TRUE	FALSE	PRNP
0.440476	18.5	42	SPTBN1	TRUE	TRUE	FALSE	SPTBN1
0.5	18.5	37	ZNF711	FALSE	TRUE	FALSE	ZNF711
0.5	18	36	THRA	TRUE	TRUE	FALSE	THRA
0.45	18	40	CDK17	TRUE	TRUE	FALSE	CDK17
0.486486	18	37	RORA	TRUE	TRUE	FALSE	RORA
0.5	18	36	ZNF704	FALSE	TRUE	FALSE	ZNF704
0.5	17.5	35	POU3F1	TRUE	FALSE	FALSE	POU3F1
0.5	17.5	35	PPARG	TRUE	TRUE	FALSE	PPARG
0.5	17.5	35	ZNF721	TRUE	FALSE	FALSE	ZNF721
0.448718	17.5	39	NUTM2B-AS1	TRUE	TRUE	FALSE	NUTM2B-AS1
0.448718	17.5	39	KLHL24	TRUE	TRUE	FALSE	KLHL24
0.5	17.5	35	ZNF691	FALSE	TRUE	FALSE	ZNF691
0.5	17	34	ZFP37	TRUE	TRUE	FALSE	ZFP37
0.485714	17	35	AKT3	TRUE	TRUE	FALSE	AKT3
0.5	17	34	NFIA	TRUE	TRUE	FALSE	NFIA
0.485714	17	35	GPBP1L1	TRUE	TRUE	FALSE	GPBP1L1
0.5	17	34	NFATC1	TRUE	TRUE	FALSE	NFATC1
0.5	16.5	33	RELA	TRUE	TRUE	FALSE	RELA
0.5	16.5	33	ZNF143	TRUE	TRUE	FALSE	ZNF143
0.471429	16.5	35	MEF2A	TRUE	TRUE	FALSE	MEF2A
0.392857	16.5	42	JMJD1C	TRUE	TRUE	FALSE	JMJD1C
0.485294	16.5	34	ARID2	TRUE	TRUE	FALSE	ARID2
0.485294	16.5	34	KAT6B	TRUE	TRUE	FALSE	KAT6B
0.471429	16.5	35	SCAF11	TRUE	TRUE	FALSE	SCAF11
0.423077	16.5	39	JAK1	TRUE	TRUE	FALSE	JAK1
0.485294	16.5	34	SNX9	TRUE	TRUE	FALSE	SNX9
0.485294	16.5	34	HES4	TRUE	TRUE	FALSE	HES4
0.5	16	32	SOX4	TRUE	TRUE	FALSE	SOX4
0.5	16	32	HIPK3	TRUE	TRUE	FALSE	HIPK3
0.484848	16	33	OTUD4	TRUE	TRUE	FALSE	OTUD4
0.470588	16	34	GTDC1	TRUE	TRUE	FALSE	GTDC1
0.470588	16	34	DMTF1	TRUE	TRUE	FALSE	DMTF1
0.444444	16	36	CELF2	TRUE	TRUE	FALSE	CELF2
0.5	15.5	31	PLAG1	TRUE	FALSE	FALSE	PLAG1
0.469697	15.5	33	LCOR	TRUE	TRUE	FALSE	LCOR
0.484375	15.5	32	POGZ	TRUE	TRUE	FALSE	POGZ
0.5	15.5	31	NUFIP2	TRUE	TRUE	FALSE	NUFIP2
0.442857	15.5	35	WIPF1	TRUE	TRUE	FALSE	WIPF1
0.442857	15.5	35	BRAF	TRUE	TRUE	FALSE	BRAF
0.442857	15.5	35	KMT2C	TRUE	TRUE	FALSE	KMT2C
0.5	15	30	MEIS1	TRUE	FALSE	FALSE	MEIS1
0.483871	15	31	SP2	TRUE	TRUE	FALSE	SP2
0.441176	15	34	FBXW7	TRUE	TRUE	FALSE	FBXW7
0.483871	15	31	OSBPL3	TRUE	TRUE	FALSE	OSBPL3
0.454545	15	33	EML4	TRUE	TRUE	FALSE	EML4
0.441176	15	34	STAU1	TRUE	TRUE	FALSE	STAU1
0.416667	15	36	EPC1	TRUE	TRUE	FALSE	EPC1
0.454545	15	33	HERC1	TRUE	TRUE	FALSE	HERC1
0.416667	15	36	AKAP13	TRUE	TRUE	FALSE	AKAP13
0.483871	15	31	SSH2	TRUE	TRUE	FALSE	SSH2
0.416667	15	36	ANKRD12	TRUE	TRUE	FALSE	ANKRD12
0.483871	15	31	TLK1	TRUE	TRUE	FALSE	TLK1
0.5	15	30	NAMPT	TRUE	TRUE	FALSE	NAMPT
0.483871	15	31	RALA	TRUE	TRUE	FALSE	RALA
0.46875	15	32	SATB1	TRUE	TRUE	FALSE	SATB1
0.454545	15	33	LEF1	TRUE	TRUE	FALSE	LEF1
0.5	15	30	ZBED1	FALSE	TRUE	FALSE	ZBED1
0.5	15	30	RFXAP	FALSE	TRUE	FALSE	RFXAP
0.5	15	30	ZNF595	FALSE	TRUE	FALSE	ZNF595
0.5	14.5	29	THRB	TRUE	TRUE	FALSE	THRB
0.483333	14.5	30	ERBIN	TRUE	TRUE	FALSE	ERBIN
0.5	14.5	29	DEAF1	TRUE	TRUE	FALSE	DEAF1
0.453125	14.5	32	REV3L	TRUE	TRUE	FALSE	REV3L
0.483333	14.5	30	ZNF574	TRUE	TRUE	FALSE	ZNF574
0.453125	14.5	32	IVNS1ABP	TRUE	TRUE	FALSE	IVNS1ABP
0.5	14.5	29	RABGAP1L	TRUE	TRUE	FALSE	RABGAP1L
0.483333	14.5	30	SH3GLB1	TRUE	TRUE	FALSE	SH3GLB1
0.439394	14.5	33	RBMS1	TRUE	TRUE	FALSE	RBMS1
0.467742	14.5	31	KTN1	TRUE	TRUE	FALSE	KTN1
0.483333	14.5	30	ZNF410	TRUE	TRUE	FALSE	ZNF410
0.439394	14.5	33	FYN	TRUE	TRUE	FALSE	FYN
0.414286	14.5	35	PIK3R1	TRUE	TRUE	FALSE	PIK3R1
0.467742	14.5	31	DENND1B	TRUE	TRUE	FALSE	DENND1B
0.5	14.5	29	ERN1	TRUE	TRUE	FALSE	ERN1
0.467742	14.5	31	CAST	TRUE	TRUE	FALSE	CAST
0.439394	14.5	33	NCOA2	TRUE	TRUE	FALSE	NCOA2
0.414286	14.5	35	DDX6	TRUE	TRUE	FALSE	DDX6
0.426471	14.5	34	RASA3	TRUE	TRUE	FALSE	RASA3
0.426471	14.5	34	CNOT6L	TRUE	TRUE	FALSE	CNOT6L
0.426471	14.5	34	SMCHD1	TRUE	TRUE	FALSE	SMCHD1
0.5	14.5	29	GLS	TRUE	TRUE	FALSE	GLS
0.426471	14.5	34	MIER1	TRUE	TRUE	FALSE	MIER1
0.467742	14.5	31	RAB14	TRUE	TRUE	FALSE	RAB14
0.5	14	28	MNT	TRUE	TRUE	FALSE	MNT
0.482759	14	29	STAT5B	TRUE	TRUE	FALSE	STAT5B
0.4375	14	32	RAP1B	TRUE	TRUE	FALSE	RAP1B
0.466667	14	30	TRIP12	TRUE	TRUE	FALSE	TRIP12
0.482759	14	29	KIAA0232	TRUE	TRUE	FALSE	KIAA0232
0.482759	14	29	C1GALT1	TRUE	TRUE	FALSE	C1GALT1
0.5	14	28	PPP4R1	TRUE	TRUE	FALSE	PPP4R1
0.451613	14	31	FBXO34	TRUE	TRUE	FALSE	FBXO34
0.482759	14	29	MED13L	TRUE	TRUE	FALSE	MED13L
0.4375	14	32	DSE	TRUE	TRUE	FALSE	DSE
0.5	14	28	PLEKHA2	TRUE	TRUE	FALSE	PLEKHA2
0.466667	14	30	FNBP1	TRUE	TRUE	FALSE	FNBP1
0.5	14	28	NEK7	TRUE	TRUE	FALSE	NEK7
0.388889	14	36	KMT2E	TRUE	TRUE	FALSE	KMT2E
0.4375	14	32	BAZ1A	TRUE	TRUE	FALSE	BAZ1A
0.466667	14	30	LINC01578	TRUE	TRUE	FALSE	LINC01578
0.451613	14	31	ITSN2	TRUE	TRUE	FALSE	ITSN2
0.4375	14	32	ZBTB20	TRUE	TRUE	FALSE	ZBTB20
0.482759	14	29	DENND4C	TRUE	TRUE	FALSE	DENND4C
0.466667	14	30	CDC42SE2	TRUE	TRUE	FALSE	CDC42SE2
0.424242	14	33	PHF3	TRUE	TRUE	FALSE	PHF3
0.5	14	28	PPP3R1	TRUE	TRUE	FALSE	PPP3R1
0.466667	14	30	USP10	TRUE	TRUE	FALSE	USP10
0.482759	14	29	NAP1L1	TRUE	TRUE	FALSE	NAP1L1
0.5	14	28	EZH2	TRUE	TRUE	FALSE	EZH2
0.482759	14	29	USP12	TRUE	TRUE	FALSE	USP12
0.5	14	28	NFE2L1	FALSE	TRUE	FALSE	NFE2L1
0.5	13.5	27	ZBTB44	TRUE	TRUE	FALSE	ZBTB44
0.5	13.5	27	TFAP4	TRUE	TRUE	FALSE	TFAP4
0.465517	13.5	29	ESYT2	TRUE	TRUE	FALSE	ESYT2
0.5	13.5	27	RAB11FIP2	TRUE	TRUE	FALSE	RAB11FIP2
0.5	13.5	27	TSC22D2	TRUE	TRUE	FALSE	TSC22D2
0.45	13.5	30	ITGB1	TRUE	TRUE	FALSE	ITGB1
0.482143	13.5	28	FAM160B1	TRUE	TRUE	FALSE	FAM160B1
0.5	13.5	27	PPP2R5A	TRUE	TRUE	FALSE	PPP2R5A
0.465517	13.5	29	LRRFIP2	TRUE	TRUE	FALSE	LRRFIP2
0.5	13.5	27	PELI2	TRUE	TRUE	FALSE	PELI2
0.465517	13.5	29	SERTAD2	TRUE	TRUE	FALSE	SERTAD2
0.435484	13.5	31	AFF4	TRUE	TRUE	FALSE	AFF4
0.45	13.5	30	ATXN7	TRUE	TRUE	FALSE	ATXN7
0.482143	13.5	28	GABPB1-AS1	TRUE	TRUE	FALSE	GABPB1-AS1
0.421875	13.5	32	MBNL1	TRUE	TRUE	FALSE	MBNL1
0.409091	13.5	33	NFKBIZ	TRUE	TRUE	FALSE	NFKBIZ
0.5	13.5	27	LMO4	TRUE	TRUE	FALSE	LMO4
0.397059	13.5	34	IRF2BP2	TRUE	TRUE	FALSE	IRF2BP2
0.465517	13.5	29	EIF3A	TRUE	TRUE	FALSE	EIF3A
0.5	13.5	27	UBE2N	TRUE	TRUE	FALSE	UBE2N
0.465517	13.5	29	ATF2	TRUE	TRUE	FALSE	ATF2
0.465517	13.5	29	TIPARP	TRUE	TRUE	FALSE	TIPARP
0.5	13	26	TLX2	TRUE	TRUE	FALSE	TLX2
0.5	13	26	TAL1	TRUE	TRUE	FALSE	TAL1
0.5	13	26	GTF2IRD1	TRUE	TRUE	FALSE	GTF2IRD1
0.5	13	26	KLF9	TRUE	TRUE	FALSE	KLF9
0.481481	13	27	SETD5	TRUE	TRUE	FALSE	SETD5
0.5	13	26	EGR2	TRUE	FALSE	FALSE	EGR2
0.5	13	26	EPS15	TRUE	TRUE	FALSE	EPS15
0.433333	13	30	FKBP5	TRUE	TRUE	FALSE	FKBP5
0.464286	13	28	N4BP2	TRUE	TRUE	FALSE	N4BP2
0.481481	13	27	DCAF5	TRUE	TRUE	FALSE	DCAF5
0.464286	13	28	EPC2	TRUE	TRUE	FALSE	EPC2
0.464286	13	28	BAZ2B	TRUE	TRUE	FALSE	BAZ2B
0.5	13	26	CDC42EP3	TRUE	TRUE	FALSE	CDC42EP3
0.481481	13	27	FOXJ3	TRUE	TRUE	FALSE	FOXJ3
0.464286	13	28	FRYL	TRUE	TRUE	FALSE	FRYL
0.433333	13	30	YPEL5	TRUE	TRUE	FALSE	YPEL5
0.464286	13	28	KBTBD2	TRUE	TRUE	FALSE	KBTBD2
0.433333	13	30	PAFAH1B1	TRUE	TRUE	FALSE	PAFAH1B1
0.5	13	26	PDE4B	TRUE	TRUE	FALSE	PDE4B
0.464286	13	28	PCNX1	TRUE	TRUE	FALSE	PCNX1
0.5	13	26	MBTD1	TRUE	TRUE	FALSE	MBTD1
0.481481	13	27	PTP4A2	TRUE	TRUE	FALSE	PTP4A2
0.481481	13	27	HBP1	TRUE	TRUE	FALSE	HBP1
0.419355	13	31	CYLD	TRUE	TRUE	FALSE	CYLD
0.464286	13	28	PAK2	TRUE	TRUE	FALSE	PAK2
0.448276	13	29	PRDM2	TRUE	TRUE	FALSE	PRDM2
0.481481	13	27	SSBP2	TRUE	TRUE	FALSE	SSBP2
0.481481	13	27	KLHL15	TRUE	TRUE	FALSE	KLHL15
0.481481	13	27	GNAQ	TRUE	TRUE	FALSE	GNAQ
0.5	13	26	NR1I3	FALSE	TRUE	FALSE	NR1I3
0.5	13	26	ARPP21	FALSE	TRUE	FALSE	ARPP21
0.5	12.5	25	JDP2	TRUE	TRUE	FALSE	JDP2
0.446429	12.5	28	LPIN2	TRUE	TRUE	FALSE	LPIN2
0.480769	12.5	26	MYEF2	TRUE	TRUE	FALSE	MYEF2
0.5	12.5	25	NUP153	TRUE	TRUE	FALSE	NUP153
0.5	12.5	25	HDAC2	TRUE	TRUE	FALSE	HDAC2
0.462963	12.5	27	CTNNB1	TRUE	TRUE	FALSE	CTNNB1
0.480769	12.5	26	SHOC2	TRUE	TRUE	FALSE	SHOC2
0.480769	12.5	26	MAF	TRUE	TRUE	FALSE	MAF
0.480769	12.5	26	AZI2	TRUE	TRUE	FALSE	AZI2
0.5	12.5	25	CUL3	TRUE	TRUE	FALSE	CUL3
0.480769	12.5	26	STK38L	TRUE	TRUE	FALSE	STK38L
0.5	12.5	25	TPP2	TRUE	TRUE	FALSE	TPP2
0.480769	12.5	26	PPP1R16B	TRUE	TRUE	FALSE	PPP1R16B
0.462963	12.5	27	PPM1A	TRUE	TRUE	FALSE	PPM1A
0.480769	12.5	26	USP15	TRUE	TRUE	FALSE	USP15
0.446429	12.5	28	TAX1BP1	TRUE	TRUE	FALSE	TAX1BP1
0.480769	12.5	26	PCGF5	TRUE	TRUE	FALSE	PCGF5
0.480769	12.5	26	TRAM1	TRUE	TRUE	FALSE	TRAM1
0.446429	12.5	28	SDCBP	TRUE	TRUE	FALSE	SDCBP
0.367647	12.5	34	PCM1	TRUE	TRUE	FALSE	PCM1
0.5	12.5	25	SIAH1	TRUE	TRUE	FALSE	SIAH1
0.416667	12.5	30	SMARCA2	TRUE	TRUE	FALSE	SMARCA2
0.446429	12.5	28	REV1	TRUE	TRUE	FALSE	REV1
0.480769	12.5	26	MFSD14A	TRUE	TRUE	FALSE	MFSD14A
0.5	12.5	25	BNIP3L	TRUE	TRUE	FALSE	BNIP3L
0.462963	12.5	27	NFAT5	TRUE	TRUE	FALSE	NFAT5
0.416667	12.5	30	CGGBP1	TRUE	TRUE	FALSE	CGGBP1
0.462963	12.5	27	BBX	TRUE	TRUE	FALSE	BBX
0.480769	12.5	26	ARL14EP	TRUE	TRUE	FALSE	ARL14EP
0.5	12.5	25	ZFP82	FALSE	TRUE	FALSE	ZFP82
0.5	12	24	RFX7	TRUE	TRUE	FALSE	RFX7
0.48	12	25	RBPJ	TRUE	TRUE	FALSE	RBPJ
0.5	12	24	ZNF480	TRUE	TRUE	FALSE	ZNF480
0.5	12	24	FBXL4	TRUE	TRUE	FALSE	FBXL4
0.5	12	24	NUCKS1	TRUE	TRUE	FALSE	NUCKS1
0.461538	12	26	PIM1	TRUE	TRUE	FALSE	PIM1
0.428571	12	28	ANKRD11	TRUE	TRUE	FALSE	ANKRD11
0.5	12	24	FAM53B	TRUE	TRUE	FALSE	FAM53B
0.461538	12	26	LPGAT1	TRUE	TRUE	FALSE	LPGAT1
0.461538	12	26	TAOK1	TRUE	TRUE	FALSE	TAOK1
0.461538	12	26	PDCD4	TRUE	TRUE	FALSE	PDCD4
0.428571	12	28	2023-03-06	TRUE	TRUE	FALSE	2023-03-06
0.444444	12	27	AZIN1	TRUE	TRUE	FALSE	AZIN1
0.461538	12	26	CAB39	TRUE	TRUE	FALSE	CAB39
0.444444	12	27	USP9X	TRUE	TRUE	FALSE	USP9X
0.444444	12	27	RAP1A	TRUE	TRUE	FALSE	RAP1A
0.5	12	24	TSC22D1	TRUE	TRUE	FALSE	TSC22D1
0.48	12	25	UBR5	TRUE	TRUE	FALSE	UBR5
0.48	12	25	CD2AP	TRUE	TRUE	FALSE	CD2AP
0.461538	12	26	ZMYM2	TRUE	TRUE	FALSE	ZMYM2
0.461538	12	26	CNOT2	TRUE	TRUE	FALSE	CNOT2
0.5	12	24	JADE1	TRUE	TRUE	FALSE	JADE1
0.444444	12	27	UBQLN2	TRUE	TRUE	FALSE	UBQLN2
0.5	12	24	KDM3A	TRUE	TRUE	FALSE	KDM3A
0.428571	12	28	PRKACB	TRUE	TRUE	FALSE	PRKACB
0.444444	12	27	STAG1	TRUE	TRUE	FALSE	STAG1
0.461538	12	26	ARID5B	TRUE	TRUE	FALSE	ARID5B
0.461538	12	26	STX11	TRUE	TRUE	FALSE	STX11
0.48	12	25	PRKAR1A	TRUE	TRUE	FALSE	PRKAR1A
0.413793	12	29	NIPBL	TRUE	TRUE	FALSE	NIPBL
0.444444	12	27	UBE2G1	TRUE	TRUE	FALSE	UBE2G1
0.5	12	24	ATF6B	TRUE	TRUE	FALSE	ATF6B
0.5	11.5	23	MXD4	TRUE	TRUE	FALSE	MXD4
0.5	11.5	23	EGR3	TRUE	TRUE	FALSE	EGR3
0.5	11.5	23	ZNF333	TRUE	TRUE	FALSE	ZNF333
0.5	11.5	23	CASC15	TRUE	TRUE	FALSE	CASC15
0.479167	11.5	24	SIK2	TRUE	TRUE	FALSE	SIK2
0.5	11.5	23	STAT3	TRUE	TRUE	FALSE	STAT3
0.479167	11.5	24	ZNF227	TRUE	TRUE	FALSE	ZNF227
0.46	11.5	25	LRRFIP1	TRUE	TRUE	FALSE	LRRFIP1
0.442308	11.5	26	ACTR2	TRUE	TRUE	FALSE	ACTR2
0.5	11.5	23	MFSD6	TRUE	TRUE	FALSE	MFSD6
0.5	11.5	23	ZCCHC7	TRUE	TRUE	FALSE	ZCCHC7
0.479167	11.5	24	PHLDB2	TRUE	TRUE	FALSE	PHLDB2
0.442308	11.5	26	ARL4C	TRUE	TRUE	FALSE	ARL4C
0.5	11.5	23	KPNA4	TRUE	TRUE	FALSE	KPNA4
0.479167	11.5	24	FAR1	TRUE	TRUE	FALSE	FAR1
0.442308	11.5	26	CDC42	TRUE	TRUE	FALSE	CDC42
0.479167	11.5	24	HIVEP1	TRUE	TRUE	FALSE	HIVEP1
0.479167	11.5	24	SMIM19	TRUE	TRUE	FALSE	SMIM19
0.5	11.5	23	MAPK8	TRUE	TRUE	FALSE	MAPK8
0.442308	11.5	26	LRRC8C	TRUE	TRUE	FALSE	LRRC8C
0.479167	11.5	24	ARHGAP5	TRUE	TRUE	FALSE	ARHGAP5
0.5	11.5	23	DICER1	TRUE	TRUE	FALSE	DICER1
0.46	11.5	25	PIK3CA	TRUE	TRUE	FALSE	PIK3CA
0.479167	11.5	24	CUX1	TRUE	TRUE	FALSE	CUX1
0.5	11.5	23	INO80D	TRUE	TRUE	FALSE	INO80D
0.46	11.5	25	IL6ST	TRUE	TRUE	FALSE	IL6ST
0.479167	11.5	24	PUM2	TRUE	TRUE	FALSE	PUM2
0.479167	11.5	24	MAP3K1	TRUE	TRUE	FALSE	MAP3K1
0.410714	11.5	28	2023-03-07	TRUE	TRUE	FALSE	2023-03-07
0.46	11.5	25	NUP50	TRUE	TRUE	FALSE	NUP50
0.442308	11.5	26	ZNF292	TRUE	TRUE	FALSE	ZNF292
0.442308	11.5	26	ELOVL5	TRUE	TRUE	FALSE	ELOVL5
0.46	11.5	25	SUB1	TRUE	TRUE	FALSE	SUB1
0.479167	11.5	24	STRN	TRUE	TRUE	FALSE	STRN
0.442308	11.5	26	ANKRD28	TRUE	TRUE	FALSE	ANKRD28
0.5	11.5	23	DBP	FALSE	TRUE	FALSE	DBP
0.5	11	22	OVOL1	TRUE	FALSE	FALSE	OVOL1
0.5	11	22	GATA6	TRUE	FALSE	FALSE	GATA6
0.5	11	22	UBP1	TRUE	TRUE	FALSE	UBP1
0.5	11	22	MYBL1	TRUE	TRUE	FALSE	MYBL1
0.458333	11	24	CUL2	TRUE	TRUE	FALSE	CUL2
0.478261	11	23	ZNF384	TRUE	TRUE	FALSE	ZNF384
0.458333	11	24	AHI1	TRUE	TRUE	FALSE	AHI1
0.5	11	22	PTPDC1	TRUE	TRUE	FALSE	PTPDC1
0.478261	11	23	AKAP11	TRUE	TRUE	FALSE	AKAP11
0.44	11	25	SKIL	TRUE	TRUE	FALSE	SKIL
0.5	11	22	B3GNT2	TRUE	TRUE	FALSE	B3GNT2
0.44	11	25	YWHAZ	TRUE	TRUE	FALSE	YWHAZ
0.478261	11	23	FAM107B	TRUE	TRUE	FALSE	FAM107B
0.5	11	22	SMAD5	TRUE	TRUE	FALSE	SMAD5
0.478261	11	23	DYNC1H1	TRUE	TRUE	FALSE	DYNC1H1
0.44	11	25	ERAP1	TRUE	TRUE	FALSE	ERAP1
0.423077	11	26	SRSF7	TRUE	TRUE	FALSE	SRSF7
0.423077	11	26	BIRC2	TRUE	TRUE	FALSE	BIRC2
0.44	11	25	RASA2	TRUE	TRUE	FALSE	RASA2
0.5	11	22	ACSL3	TRUE	TRUE	FALSE	ACSL3
0.478261	11	23	HOOK3	TRUE	TRUE	FALSE	HOOK3
0.407407	11	27	VAPA	TRUE	TRUE	FALSE	VAPA
0.423077	11	26	DYRK1A	TRUE	TRUE	FALSE	DYRK1A
0.478261	11	23	CUL1	TRUE	TRUE	FALSE	CUL1
0.5	11	22	OAT	TRUE	TRUE	FALSE	OAT
0.44	11	25	RASGEF1B	TRUE	TRUE	FALSE	RASGEF1B
0.458333	11	24	MAPK6	TRUE	TRUE	FALSE	MAPK6
0.5	11	22	RERE	TRUE	TRUE	FALSE	RERE
0.478261	11	23	TBL1XR1	TRUE	TRUE	FALSE	TBL1XR1
0.458333	11	24	STT3B	TRUE	TRUE	FALSE	STT3B
0.44	11	25	CSNK1G3	TRUE	TRUE	FALSE	CSNK1G3
0.458333	11	24	PPM1K	TRUE	TRUE	FALSE	PPM1K
0.478261	11	23	BTBD10	TRUE	TRUE	FALSE	BTBD10
0.423077	11	26	TRA2A	TRUE	TRUE	FALSE	TRA2A
0.478261	11	23	FBXL3	TRUE	TRUE	FALSE	FBXL3
0.392857	11	28	CHD6	TRUE	TRUE	FALSE	CHD6
0.458333	11	24	USP33	TRUE	TRUE	FALSE	USP33
0.478261	11	23	ADD3	TRUE	TRUE	FALSE	ADD3
0.44	11	25	RAD21	TRUE	TRUE	FALSE	RAD21
0.478261	11	23	PSIP1	TRUE	TRUE	FALSE	PSIP1
0.458333	11	24	USP3	TRUE	TRUE	FALSE	USP3
0.44	11	25	CCSER2	TRUE	TRUE	FALSE	CCSER2
0.5	11	22	ZNF274	FALSE	TRUE	FALSE	ZNF274
0.5	10.5	21	ARHGEF10	TRUE	TRUE	FALSE	ARHGEF10
0.5	10.5	21	HMGA2	TRUE	FALSE	FALSE	HMGA2
0.5	10.5	21	ZKSCAN1	TRUE	TRUE	FALSE	ZKSCAN1
0.5	10.5	21	NEDD4	TRUE	TRUE	FALSE	NEDD4
0.5	10.5	21	GALNT7	TRUE	TRUE	FALSE	GALNT7
0.5	10.5	21	KIF13B	TRUE	TRUE	FALSE	KIF13B
0.477273	10.5	22	KANSL1	TRUE	TRUE	FALSE	KANSL1
0.5	10.5	21	PALLD	TRUE	TRUE	FALSE	PALLD
0.477273	10.5	22	ARID4A	TRUE	TRUE	FALSE	ARID4A
0.5	10.5	21	MFN1	TRUE	TRUE	FALSE	MFN1
0.456522	10.5	23	ZMYM5	TRUE	TRUE	FALSE	ZMYM5
0.477273	10.5	22	ARIH1	TRUE	TRUE	FALSE	ARIH1
0.5	10.5	21	C21orf91	TRUE	TRUE	FALSE	C21orf91
0.5	10.5	21	UBE2E1	TRUE	TRUE	FALSE	UBE2E1
0.477273	10.5	22	NAA35	TRUE	TRUE	FALSE	NAA35
0.477273	10.5	22	CEPT1	TRUE	TRUE	FALSE	CEPT1
0.42	10.5	25	MAP1LC3B	TRUE	TRUE	FALSE	MAP1LC3B
0.456522	10.5	23	GPCPD1	TRUE	TRUE	FALSE	GPCPD1
0.477273	10.5	22	ME2	TRUE	TRUE	FALSE	ME2
0.477273	10.5	22	SVIL	TRUE	TRUE	FALSE	SVIL
0.5	10.5	21	RBBP6	TRUE	TRUE	FALSE	RBBP6
0.456522	10.5	23	KCNA3	TRUE	TRUE	FALSE	KCNA3
0.403846	10.5	26	DUSP16	TRUE	TRUE	FALSE	DUSP16
0.4375	10.5	24	OSBPL8	TRUE	TRUE	FALSE	OSBPL8
0.477273	10.5	22	KPNA1	TRUE	TRUE	FALSE	KPNA1
0.5	10.5	21	WDSUB1	TRUE	TRUE	FALSE	WDSUB1
0.42	10.5	25	CAPRIN1	TRUE	TRUE	FALSE	CAPRIN1
0.4375	10.5	24	USP34	TRUE	TRUE	FALSE	USP34
0.4375	10.5	24	PTPN4	TRUE	TRUE	FALSE	PTPN4
0.403846	10.5	26	FOXP1	TRUE	TRUE	FALSE	FOXP1
0.477273	10.5	22	MBP	TRUE	TRUE	FALSE	MBP
0.5	10.5	21	KCTD9	TRUE	TRUE	FALSE	KCTD9
0.456522	10.5	23	C16orf87	TRUE	TRUE	FALSE	C16orf87
0.456522	10.5	23	PELI1	TRUE	TRUE	FALSE	PELI1
0.5	10.5	21	TEAD4	FALSE	TRUE	FALSE	TEAD4
0.5	10	20	RUNX1	TRUE	TRUE	FALSE	RUNX1
0.5	10	20	FAM169A	TRUE	TRUE	FALSE	FAM169A
0.5	10	20	GKAP1	TRUE	TRUE	FALSE	GKAP1
0.5	10	20	STAU2	TRUE	TRUE	FALSE	STAU2
0.5	10	20	ZNF438	TRUE	TRUE	FALSE	ZNF438
0.47619	10	21	PHF21A	TRUE	TRUE	FALSE	PHF21A
0.5	10	20	COMMD3	TRUE	TRUE	FALSE	COMMD3
0.47619	10	21	FNIP1	TRUE	TRUE	FALSE	FNIP1
0.454545	10	22	NUTM2A-AS1	TRUE	TRUE	FALSE	NUTM2A-AS1
0.454545	10	22	CAP1	TRUE	TRUE	FALSE	CAP1
0.47619	10	21	ZDBF2	TRUE	TRUE	FALSE	ZDBF2
0.5	10	20	MBD5	TRUE	TRUE	FALSE	MBD5
0.4	10	25	HIPK1	TRUE	TRUE	FALSE	HIPK1
0.47619	10	21	TAOK3	TRUE	TRUE	FALSE	TAOK3
0.47619	10	21	CEP85L	TRUE	TRUE	FALSE	CEP85L
0.4	10	25	SPRY1	TRUE	TRUE	FALSE	SPRY1
0.47619	10	21	ACSF3	TRUE	TRUE	FALSE	ACSF3
0.47619	10	21	SETX	TRUE	TRUE	FALSE	SETX
0.5	10	20	KMT2A	TRUE	TRUE	FALSE	KMT2A
0.5	10	20	R3HDM4	TRUE	TRUE	FALSE	R3HDM4
0.5	10	20	RDX	TRUE	TRUE	FALSE	RDX
0.434783	10	23	JARID2	TRUE	TRUE	FALSE	JARID2
0.454545	10	22	LONRF1	TRUE	TRUE	FALSE	LONRF1
0.416667	10	24	CYTH1	TRUE	TRUE	FALSE	CYTH1
0.47619	10	21	PDXDC1	TRUE	TRUE	FALSE	PDXDC1
0.416667	10	24	PRRC2C	TRUE	TRUE	FALSE	PRRC2C
0.454545	10	22	CSNK1A1	TRUE	TRUE	FALSE	CSNK1A1
0.4	10	25	SETD2	TRUE	TRUE	FALSE	SETD2
0.454545	10	22	CEP350	TRUE	TRUE	FALSE	CEP350
0.4	10	25	RB1CC1	TRUE	TRUE	FALSE	RB1CC1
0.47619	10	21	ZFR	TRUE	TRUE	FALSE	ZFR
0.454545	10	22	RNF138	TRUE	TRUE	FALSE	RNF138
0.454545	10	22	RLIM	TRUE	TRUE	FALSE	RLIM
0.5	10	20	PPM1B	TRUE	TRUE	FALSE	PPM1B
0.47619	10	21	AFF1	TRUE	TRUE	FALSE	AFF1
0.434783	10	23	WTAP	TRUE	TRUE	FALSE	WTAP
0.47619	10	21	QKI	TRUE	TRUE	FALSE	QKI
0.5	10	20	LINC00863	TRUE	TRUE	FALSE	LINC00863
0.434783	10	23	PDCD10	TRUE	TRUE	FALSE	PDCD10
0.454545	10	22	ADIPOR1	TRUE	TRUE	FALSE	ADIPOR1
0.454545	10	22	VPS13C	TRUE	TRUE	FALSE	VPS13C
0.5	10	20	NAB1	TRUE	TRUE	FALSE	NAB1
0.5	10	20	MGAT4A	TRUE	TRUE	FALSE	MGAT4A
0.5	10	20	RFX4	FALSE	TRUE	FALSE	RFX4
0.5	10	20	ALDH1A2	FALSE	TRUE	FALSE	ALDH1A2
0.5	10	20	ZNF486	FALSE	TRUE	FALSE	ZNF486
0.5	9.5	19	HES1	TRUE	FALSE	FALSE	HES1
0.5	9.5	19	DMXL2	TRUE	TRUE	FALSE	DMXL2
0.5	9.5	19	RALGPS2	TRUE	TRUE	FALSE	RALGPS2
0.5	9.5	19	SUPT3H	TRUE	TRUE	FALSE	SUPT3H
0.5	9.5	19	CDC34	TRUE	TRUE	FALSE	CDC34
0.5	9.5	19	MAP2K4	TRUE	TRUE	FALSE	MAP2K4
0.475	9.5	20	TET2	TRUE	TRUE	FALSE	TET2
0.475	9.5	20	RCBTB2	TRUE	TRUE	FALSE	RCBTB2
0.5	9.5	19	RNF146	TRUE	TRUE	FALSE	RNF146
0.452381	9.5	21	SLC5A3	TRUE	TRUE	FALSE	SLC5A3
0.5	9.5	19	QSER1	TRUE	TRUE	FALSE	QSER1
0.475	9.5	20	PHIP	TRUE	TRUE	FALSE	PHIP
0.452381	9.5	21	DDX59	TRUE	TRUE	FALSE	DDX59
0.5	9.5	19	MAFG	TRUE	TRUE	FALSE	MAFG
0.475	9.5	20	ZNF706	TRUE	TRUE	FALSE	ZNF706
0.5	9.5	19	FGD5-AS1	TRUE	TRUE	FALSE	FGD5-AS1
0.5	9.5	19	ANP32B	TRUE	TRUE	FALSE	ANP32B
0.452381	9.5	21	YES1	TRUE	TRUE	FALSE	YES1
0.5	9.5	19	FBXO11	TRUE	TRUE	FALSE	FBXO11
0.452381	9.5	21	ACAP2	TRUE	TRUE	FALSE	ACAP2
0.5	9.5	19	UAP1	TRUE	TRUE	FALSE	UAP1
0.413043	9.5	23	MSL3	TRUE	TRUE	FALSE	MSL3
0.5	9.5	19	CPSF6	TRUE	TRUE	FALSE	CPSF6
0.5	9.5	19	COG3	TRUE	TRUE	FALSE	COG3
0.5	9.5	19	H2AFV	TRUE	TRUE	FALSE	H2AFV
0.5	9.5	19	USP45	TRUE	TRUE	FALSE	USP45
0.431818	9.5	22	SETD7	TRUE	TRUE	FALSE	SETD7
0.475	9.5	20	C1orf21	TRUE	TRUE	FALSE	C1orf21
0.475	9.5	20	LATS2	TRUE	TRUE	FALSE	LATS2
0.5	9.5	19	ING2	TRUE	TRUE	FALSE	ING2
0.5	9.5	19	UBQLN1	TRUE	TRUE	FALSE	UBQLN1
0.475	9.5	20	PNRC1	TRUE	TRUE	FALSE	PNRC1
0.413043	9.5	23	VPS37B	TRUE	TRUE	FALSE	VPS37B
0.431818	9.5	22	CNST	TRUE	TRUE	FALSE	CNST
0.475	9.5	20	WAPL	TRUE	TRUE	FALSE	WAPL
0.452381	9.5	21	UBE2W	TRUE	TRUE	FALSE	UBE2W
0.395833	9.5	24	DENND4A	TRUE	TRUE	FALSE	DENND4A
0.475	9.5	20	IRS2	TRUE	TRUE	FALSE	IRS2
0.475	9.5	20	ZMYND11	TRUE	TRUE	FALSE	ZMYND11
0.452381	9.5	21	ATG5	TRUE	TRUE	FALSE	ATG5
0.452381	9.5	21	INTS6	TRUE	TRUE	FALSE	INTS6
0.452381	9.5	21	SLC16A7	TRUE	TRUE	FALSE	SLC16A7
0.5	9.5	19	UGP2	TRUE	TRUE	FALSE	UGP2
0.475	9.5	20	NCOA3	TRUE	TRUE	FALSE	NCOA3
0.452381	9.5	21	CPNE1	TRUE	TRUE	FALSE	CPNE1
0.5	9.5	19	CAMK2D	TRUE	TRUE	FALSE	CAMK2D
0.475	9.5	20	KCTD20	TRUE	TRUE	FALSE	KCTD20
0.452381	9.5	21	CNBP	TRUE	TRUE	FALSE	CNBP
0.475	9.5	20	FAS	TRUE	TRUE	FALSE	FAS
0.431818	9.5	22	TAB2	TRUE	TRUE	FALSE	TAB2
0.431818	9.5	22	ACTR3	TRUE	TRUE	FALSE	ACTR3
0.5	9.5	19	CAMTA1	TRUE	TRUE	FALSE	CAMTA1
0.475	9.5	20	FHL1	TRUE	TRUE	FALSE	FHL1
0.5	9.5	19	IRF6	FALSE	TRUE	FALSE	IRF6
0.5	9.5	19	ROBO2	FALSE	TRUE	FALSE	ROBO2
0.5	9.5	19	ZNF45	FALSE	TRUE	FALSE	ZNF45
0.5	9.5	19	USP44	FALSE	TRUE	FALSE	USP44
0.5	9	18	ZNF135	TRUE	TRUE	FALSE	ZNF135
0.5	9	18	HOXB2	TRUE	TRUE	FALSE	HOXB2
0.5	9	18	SMAD4	TRUE	TRUE	FALSE	SMAD4
0.5	9	18	NLGN4Y	TRUE	TRUE	FALSE	NLGN4Y
0.5	9	18	ISL2	TRUE	TRUE	FALSE	ISL2
0.5	9	18	RASA1	TRUE	TRUE	FALSE	RASA1
0.473684	9	19	RHOBTB1	TRUE	TRUE	FALSE	RHOBTB1
0.5	9	18	EEA1	TRUE	TRUE	FALSE	EEA1
0.5	9	18	ACSL4	TRUE	TRUE	FALSE	ACSL4
0.5	9	18	FAM199X	TRUE	TRUE	FALSE	FAM199X
0.473684	9	19	QRICH1	TRUE	TRUE	FALSE	QRICH1
0.45	9	20	UHRF2	TRUE	TRUE	FALSE	UHRF2
0.45	9	20	ZNF592	TRUE	TRUE	FALSE	ZNF592
0.5	9	18	MLLT10	TRUE	TRUE	FALSE	MLLT10
0.473684	9	19	SLF1	TRUE	TRUE	FALSE	SLF1
0.473684	9	19	CSNK1G1	TRUE	TRUE	FALSE	CSNK1G1
0.473684	9	19	DCP2	TRUE	TRUE	FALSE	DCP2
0.45	9	20	SPAG9	TRUE	TRUE	FALSE	SPAG9
0.409091	9	22	BTG3	TRUE	TRUE	FALSE	BTG3
0.5	9	18	SESTD1	TRUE	TRUE	FALSE	SESTD1
0.5	9	18	KRCC1	TRUE	TRUE	FALSE	KRCC1
0.473684	9	19	HNRNPR	TRUE	TRUE	FALSE	HNRNPR
0.473684	9	19	MKRN1	TRUE	TRUE	FALSE	MKRN1
0.5	9	18	IQGAP2	TRUE	TRUE	FALSE	IQGAP2
0.473684	9	19	HERC3	TRUE	TRUE	FALSE	HERC3
0.473684	9	19	SLC16A1	TRUE	TRUE	FALSE	SLC16A1
0.473684	9	19	SPEN	TRUE	TRUE	FALSE	SPEN
0.5	9	18	ZFHX3	TRUE	TRUE	FALSE	ZFHX3
0.5	9	18	EPB41L2	TRUE	TRUE	FALSE	EPB41L2
0.428571	9	21	H3F3B	TRUE	TRUE	FALSE	H3F3B
0.473684	9	19	DNAJB6	TRUE	TRUE	FALSE	DNAJB6
0.5	9	18	TGIF1	TRUE	TRUE	FALSE	TGIF1
0.5	9	18	FER	TRUE	TRUE	FALSE	FER
0.45	9	20	CALM1	TRUE	TRUE	FALSE	CALM1
0.473684	9	19	BRD2	TRUE	TRUE	FALSE	BRD2
0.473684	9	19	RUNX2	TRUE	TRUE	FALSE	RUNX2
0.409091	9	22	UBE2J1	TRUE	TRUE	FALSE	UBE2J1
0.5	9	18	RNF2	TRUE	TRUE	FALSE	RNF2
0.45	9	20	UBE2E3	TRUE	TRUE	FALSE	UBE2E3
0.473684	9	19	MYO9A	TRUE	TRUE	FALSE	MYO9A
0.473684	9	19	WASL	TRUE	TRUE	FALSE	WASL
0.473684	9	19	ZHX1	TRUE	TRUE	FALSE	ZHX1
0.45	9	20	ATP8A1	TRUE	TRUE	FALSE	ATP8A1
0.45	9	20	TOP1	TRUE	TRUE	FALSE	TOP1
0.45	9	20	LSM14A	TRUE	TRUE	FALSE	LSM14A
0.409091	9	22	KAT6A	TRUE	TRUE	FALSE	KAT6A
0.409091	9	22	ADAR	TRUE	TRUE	FALSE	ADAR
0.428571	9	21	LYST	TRUE	TRUE	FALSE	LYST
0.5	9	18	DNAJC3	TRUE	TRUE	FALSE	DNAJC3
0.45	9	20	AMD1	TRUE	TRUE	FALSE	AMD1
0.45	9	20	NT5C2	TRUE	TRUE	FALSE	NT5C2
0.428571	9	21	ROCK1	TRUE	TRUE	FALSE	ROCK1
0.5	9	18	LINC01138	TRUE	TRUE	FALSE	LINC01138
0.5	9	18	NRIP1	TRUE	TRUE	FALSE	NRIP1
0.473684	9	19	AUTS2	TRUE	TRUE	FALSE	AUTS2
0.5	9	18	MTRF1L	TRUE	TRUE	FALSE	MTRF1L
0.5	9	18	SLC39A10	TRUE	TRUE	FALSE	SLC39A10
0.473684	9	19	DNAJC13	TRUE	TRUE	FALSE	DNAJC13
0.5	9	18	LSM6	TRUE	TRUE	FALSE	LSM6
0.5	9	18	NUCB2	TRUE	TRUE	FALSE	NUCB2
0.5	9	18	PCNX4	TRUE	TRUE	FALSE	PCNX4
0.5	9	18	LMO7	TRUE	TRUE	FALSE	LMO7
0.473684	9	19	ARHGEF6	TRUE	TRUE	FALSE	ARHGEF6
0.5	9	18	DRAM2	TRUE	TRUE	FALSE	DRAM2
0.45	9	20	ADAM10	TRUE	TRUE	FALSE	ADAM10
0.409091	9	22	HP1BP3	TRUE	TRUE	FALSE	HP1BP3
0.5	9	18	UGCG	TRUE	TRUE	FALSE	UGCG
0.428571	9	21	MIR155HG	TRUE	TRUE	FALSE	MIR155HG
0.473684	9	19	LGALS3	TRUE	TRUE	FALSE	LGALS3
0.428571	9	21	TNRC6B	TRUE	TRUE	FALSE	TNRC6B
0.5	9	18	ATF6	TRUE	TRUE	FALSE	ATF6
0.45	9	20	PRR7	TRUE	TRUE	FALSE	PRR7
0.5	9	18	DLX2	FALSE	TRUE	FALSE	DLX2
0.5	9	18	TOP2B	FALSE	TRUE	FALSE	TOP2B
0.5	9	18	TTLL7	FALSE	TRUE	FALSE	TTLL7
0.5	9	18	RIMS2	FALSE	TRUE	FALSE	RIMS2
0.5	8.5	17	ZNF555	TRUE	TRUE	FALSE	ZNF555
0.5	8.5	17	ADNP	TRUE	TRUE	FALSE	ADNP
0.472222	8.5	18	LMBRD2	TRUE	TRUE	FALSE	LMBRD2
0.5	8.5	17	ZKSCAN3	TRUE	TRUE	FALSE	ZKSCAN3
0.5	8.5	17	MBNL3	TRUE	TRUE	FALSE	MBNL3
0.447368	8.5	19	FNDC3A	TRUE	TRUE	FALSE	FNDC3A
0.5	8.5	17	WRAP73	TRUE	TRUE	FALSE	WRAP73
0.5	8.5	17	LDLRAD4	TRUE	TRUE	FALSE	LDLRAD4
0.5	8.5	17	ZC4H2	TRUE	TRUE	FALSE	ZC4H2
0.5	8.5	17	HOXA1	TRUE	FALSE	FALSE	HOXA1
0.5	8.5	17	PCDH9	TRUE	TRUE	FALSE	PCDH9
0.5	8.5	17	RFX2	TRUE	TRUE	FALSE	RFX2
0.472222	8.5	18	PPM1H	TRUE	TRUE	FALSE	PPM1H
0.447368	8.5	19	ITGB2	TRUE	TRUE	FALSE	ITGB2
0.5	8.5	17	GFI1B	TRUE	TRUE	FALSE	GFI1B
0.5	8.5	17	RXRB	TRUE	TRUE	FALSE	RXRB
0.472222	8.5	18	ORC4	TRUE	TRUE	FALSE	ORC4
0.5	8.5	17	ESRRA	TRUE	TRUE	FALSE	ESRRA
0.5	8.5	17	ZNF529	TRUE	TRUE	FALSE	ZNF529
0.472222	8.5	18	GTF2A1	TRUE	TRUE	FALSE	GTF2A1
0.5	8.5	17	PEX2	TRUE	TRUE	FALSE	PEX2
0.472222	8.5	18	CLIP1	TRUE	TRUE	FALSE	CLIP1
0.425	8.5	20	NCOR1	TRUE	TRUE	FALSE	NCOR1
0.5	8.5	17	E4F1	TRUE	TRUE	FALSE	E4F1
0.472222	8.5	18	LCORL	TRUE	TRUE	FALSE	LCORL
0.5	8.5	17	KDM6B	TRUE	TRUE	FALSE	KDM6B
0.472222	8.5	18	SLC7A1	TRUE	TRUE	FALSE	SLC7A1
0.472222	8.5	18	SEC23A	TRUE	TRUE	FALSE	SEC23A
0.472222	8.5	18	CDC14A	TRUE	TRUE	FALSE	CDC14A
0.447368	8.5	19	RBM12	TRUE	TRUE	FALSE	RBM12
0.472222	8.5	18	UBXN4	TRUE	TRUE	FALSE	UBXN4
0.5	8.5	17	FRS2	TRUE	TRUE	FALSE	FRS2
0.472222	8.5	18	RNF13	TRUE	TRUE	FALSE	RNF13
0.5	8.5	17	RNF220	TRUE	TRUE	FALSE	RNF220
0.5	8.5	17	FBXL5	TRUE	TRUE	FALSE	FBXL5
0.404762	8.5	21	SFMBT1	TRUE	TRUE	FALSE	SFMBT1
0.5	8.5	17	INO80	TRUE	TRUE	FALSE	INO80
0.5	8.5	17	KLF10	TRUE	TRUE	FALSE	KLF10
0.5	8.5	17	FAM24B	TRUE	TRUE	FALSE	FAM24B
0.447368	8.5	19	RGS2	TRUE	TRUE	FALSE	RGS2
0.447368	8.5	19	ARF6	TRUE	TRUE	FALSE	ARF6
0.447368	8.5	19	KRAS	TRUE	TRUE	FALSE	KRAS
0.5	8.5	17	RNF24	TRUE	TRUE	FALSE	RNF24
0.5	8.5	17	ZCCHC2	TRUE	TRUE	FALSE	ZCCHC2
0.472222	8.5	18	TRIM39	TRUE	TRUE	FALSE	TRIM39
0.472222	8.5	18	TOB1	TRUE	TRUE	FALSE	TOB1
0.447368	8.5	19	FUT8	TRUE	TRUE	FALSE	FUT8
0.5	8.5	17	GMEB2	TRUE	TRUE	FALSE	GMEB2
0.447368	8.5	19	MDM4	TRUE	TRUE	FALSE	MDM4
0.472222	8.5	18	TSPYL2	TRUE	TRUE	FALSE	TSPYL2
0.447368	8.5	19	VRK1	TRUE	TRUE	FALSE	VRK1
0.472222	8.5	18	TGS1	TRUE	TRUE	FALSE	TGS1
0.447368	8.5	19	CANX	TRUE	TRUE	FALSE	CANX
0.472222	8.5	18	APBB1IP	TRUE	TRUE	FALSE	APBB1IP
0.447368	8.5	19	ZFAND6	TRUE	TRUE	FALSE	ZFAND6
0.472222	8.5	18	HNRNPH3	TRUE	TRUE	FALSE	HNRNPH3
0.447368	8.5	19	PKN2	TRUE	TRUE	FALSE	PKN2
0.34	8.5	25	CREBRF	TRUE	TRUE	FALSE	CREBRF
0.5	8.5	17	APPL1	TRUE	TRUE	FALSE	APPL1
0.472222	8.5	18	RCOR3	TRUE	TRUE	FALSE	RCOR3
0.425	8.5	20	DIP2A	TRUE	TRUE	FALSE	DIP2A
0.472222	8.5	18	PAK1	TRUE	TRUE	FALSE	PAK1
0.447368	8.5	19	VAV3	TRUE	TRUE	FALSE	VAV3
0.472222	8.5	18	TGFBR3	TRUE	TRUE	FALSE	TGFBR3
0.472222	8.5	18	GALNT3	TRUE	TRUE	FALSE	GALNT3
0.5	8.5	17	C12orf75	TRUE	TRUE	FALSE	C12orf75
0.447368	8.5	19	NIN	TRUE	TRUE	FALSE	NIN
0.472222	8.5	18	DIS3L2	TRUE	TRUE	FALSE	DIS3L2
0.472222	8.5	18	LINC00623	TRUE	TRUE	FALSE	LINC00623
0.425	8.5	20	SMG1	TRUE	TRUE	FALSE	SMG1
0.404762	8.5	21	ZNF638	TRUE	TRUE	FALSE	ZNF638
0.472222	8.5	18	SC5D	TRUE	TRUE	FALSE	SC5D
0.425	8.5	20	DOCK10	TRUE	TRUE	FALSE	DOCK10
0.472222	8.5	18	ATXN7L3B	TRUE	TRUE	FALSE	ATXN7L3B
0.425	8.5	20	FAM133B	TRUE	TRUE	FALSE	FAM133B
0.472222	8.5	18	ZNF281	TRUE	TRUE	FALSE	ZNF281
0.472222	8.5	18	NFYC-AS1	TRUE	TRUE	FALSE	NFYC-AS1
0.472222	8.5	18	SESN1	TRUE	TRUE	FALSE	SESN1
0.425	8.5	20	SMAD2	TRUE	TRUE	FALSE	SMAD2
0.472222	8.5	18	PRKD3	TRUE	TRUE	FALSE	PRKD3
0.447368	8.5	19	SCYL2	TRUE	TRUE	FALSE	SCYL2
0.5	8.5	17	GPHN	TRUE	TRUE	FALSE	GPHN
0.5	8.5	17	NR4A3	TRUE	TRUE	FALSE	NR4A3
0.404762	8.5	21	IFRD1	TRUE	TRUE	FALSE	IFRD1
0.5	8.5	17	ZSCAN29	FALSE	TRUE	FALSE	ZSCAN29
0.5	8.5	17	E2F4	FALSE	TRUE	FALSE	E2F4
0.5	8.5	17	ATRNL1	FALSE	TRUE	FALSE	ATRNL1
0.5	8.5	17	SH3RF1	FALSE	TRUE	FALSE	SH3RF1
0.5	8	16	USF1	TRUE	TRUE	FALSE	USF1
0.5	8	16	CDK6	TRUE	TRUE	FALSE	CDK6
0.5	8	16	ZSCAN31	TRUE	TRUE	FALSE	ZSCAN31
0.5	8	16	RAP1GDS1	TRUE	TRUE	FALSE	RAP1GDS1
0.5	8	16	DCUN1D1	TRUE	TRUE	FALSE	DCUN1D1
0.5	8	16	VGLL4	TRUE	TRUE	FALSE	VGLL4
0.5	8	16	NEK1	TRUE	TRUE	FALSE	NEK1
0.5	8	16	FOXP3	TRUE	TRUE	FALSE	FOXP3
0.5	8	16	XIAP	TRUE	TRUE	FALSE	XIAP
0.5	8	16	ZFYVE16	TRUE	TRUE	FALSE	ZFYVE16
0.5	8	16	FOXK1	TRUE	TRUE	FALSE	FOXK1
0.5	8	16	CADM1	TRUE	TRUE	FALSE	CADM1
0.5	8	16	TDRD3	TRUE	TRUE	FALSE	TDRD3
0.5	8	16	NCOA5	TRUE	TRUE	FALSE	NCOA5
0.470588	8	17	UIMC1	TRUE	TRUE	FALSE	UIMC1
0.5	8	16	S1PR4	TRUE	TRUE	FALSE	S1PR4
0.444444	8	18	PRKCQ	TRUE	TRUE	FALSE	PRKCQ
0.5	8	16	HDAC4	TRUE	TRUE	FALSE	HDAC4
0.5	8	16	AP1S2	TRUE	TRUE	FALSE	AP1S2
0.470588	8	17	ATAD1	TRUE	TRUE	FALSE	ATAD1
0.421053	8	19	TP53INP1	TRUE	TRUE	FALSE	TP53INP1
0.5	8	16	KIAA1958	TRUE	TRUE	FALSE	KIAA1958
0.470588	8	17	FANCB	TRUE	TRUE	FALSE	FANCB
0.5	8	16	RAB5A	TRUE	TRUE	FALSE	RAB5A
0.470588	8	17	UBE2S	TRUE	TRUE	FALSE	UBE2S
0.470588	8	17	SNHG15	TRUE	TRUE	FALSE	SNHG15
0.444444	8	18	SLC1A4	TRUE	TRUE	FALSE	SLC1A4
0.470588	8	17	LMNB1	TRUE	TRUE	FALSE	LMNB1
0.5	8	16	SRPRB	TRUE	TRUE	FALSE	SRPRB
0.5	8	16	RAB6A	TRUE	TRUE	FALSE	RAB6A
0.5	8	16	TM9SF3	TRUE	TRUE	FALSE	TM9SF3
0.470588	8	17	H2AFZ	TRUE	TRUE	FALSE	H2AFZ
0.470588	8	17	SMARCE1	TRUE	TRUE	FALSE	SMARCE1
0.5	8	16	CAPZA2	TRUE	TRUE	FALSE	CAPZA2
0.444444	8	18	EPB41	TRUE	TRUE	FALSE	EPB41
0.421053	8	19	KIF2A	TRUE	TRUE	FALSE	KIF2A
0.5	8	16	LIN54	TRUE	TRUE	FALSE	LIN54
0.5	8	16	GNAO1	TRUE	TRUE	FALSE	GNAO1
0.444444	8	18	SGK3	TRUE	TRUE	FALSE	SGK3
0.444444	8	18	RAP2C	TRUE	TRUE	FALSE	RAP2C
0.5	8	16	SLC39A8	TRUE	TRUE	FALSE	SLC39A8
0.444444	8	18	CENPN	TRUE	TRUE	FALSE	CENPN
0.4	8	20	TMEM263	TRUE	TRUE	FALSE	TMEM263
0.5	8	16	ANKRD36C	TRUE	TRUE	FALSE	ANKRD36C
0.4	8	20	STAG2	TRUE	TRUE	FALSE	STAG2
0.444444	8	18	BAZ1B	TRUE	TRUE	FALSE	BAZ1B
0.5	8	16	KCMF1	TRUE	TRUE	FALSE	KCMF1
0.5	8	16	FNDC3B	TRUE	TRUE	FALSE	FNDC3B
0.5	8	16	SUZ12	TRUE	TRUE	FALSE	SUZ12
0.470588	8	17	KDM5B	TRUE	TRUE	FALSE	KDM5B
0.5	8	16	SETD3	TRUE	TRUE	FALSE	SETD3
0.470588	8	17	NEAT1	TRUE	TRUE	FALSE	NEAT1
0.5	8	16	ABI1	TRUE	TRUE	FALSE	ABI1
0.444444	8	18	LUC7L2	TRUE	TRUE	FALSE	LUC7L2
0.421053	8	19	MAPK1IP1L	TRUE	TRUE	FALSE	MAPK1IP1L
0.444444	8	18	ILKAP	TRUE	TRUE	FALSE	ILKAP
0.470588	8	17	ASH1L	TRUE	TRUE	FALSE	ASH1L
0.470588	8	17	PRKCH	TRUE	TRUE	FALSE	PRKCH
0.5	8	16	HIVEP3	TRUE	TRUE	FALSE	HIVEP3
0.470588	8	17	HNRNPLL	TRUE	TRUE	FALSE	HNRNPLL
0.5	8	16	LRIG1	TRUE	TRUE	FALSE	LRIG1
0.470588	8	17	RAD50	TRUE	TRUE	FALSE	RAD50
0.5	8	16	MFSD14C	TRUE	TRUE	FALSE	MFSD14C
0.5	8	16	RREB1	TRUE	TRUE	FALSE	RREB1
0.421053	8	19	GNAS	TRUE	TRUE	FALSE	GNAS
0.470588	8	17	SIGIRR	TRUE	TRUE	FALSE	SIGIRR
0.421053	8	19	ESCO1	TRUE	TRUE	FALSE	ESCO1
0.421053	8	19	RC3H2	TRUE	TRUE	FALSE	RC3H2
0.5	8	16	OXCT1	TRUE	TRUE	FALSE	OXCT1
0.363636	8	22	STK17B	TRUE	TRUE	FALSE	STK17B
0.470588	8	17	DPYD	TRUE	TRUE	FALSE	DPYD
0.4	8	20	ZFAND5	TRUE	TRUE	FALSE	ZFAND5
0.5	8	16	MRPS6	TRUE	TRUE	FALSE	MRPS6
0.5	8	16	HMGB2	TRUE	TRUE	FALSE	HMGB2
0.5	8	16	MICU1	TRUE	TRUE	FALSE	MICU1
0.5	8	16	STX16	TRUE	TRUE	FALSE	STX16
0.5	8	16	PSMD14	TRUE	TRUE	FALSE	PSMD14
0.5	8	16	CCND2	TRUE	TRUE	FALSE	CCND2
0.470588	8	17	ZEB2	TRUE	TRUE	FALSE	ZEB2
0.5	8	16	THAP11	FALSE	TRUE	FALSE	THAP11
0.5	8	16	SIRT6	FALSE	TRUE	FALSE	SIRT6
0.5	8	16	CDK19	FALSE	TRUE	FALSE	CDK19
0.5	8	16	ZNF521	FALSE	TRUE	FALSE	ZNF521
0.5	8	16	GPD2	FALSE	TRUE	FALSE	GPD2
0.5	8	16	FAT1	FALSE	TRUE	FALSE	FAT1
0.5	8	16	NETO1	FALSE	TRUE	FALSE	NETO1
0.5	7.5	15	DUSP6	TRUE	TRUE	FALSE	DUSP6
0.5	7.5	15	KANSL1L	TRUE	TRUE	FALSE	KANSL1L
0.5	7.5	15	APC	TRUE	TRUE	FALSE	APC
0.5	7.5	15	SLK	TRUE	TRUE	FALSE	SLK
0.5	7.5	15	ZNF273	TRUE	TRUE	FALSE	ZNF273
0.5	7.5	15	GSE1	TRUE	TRUE	FALSE	GSE1
0.5	7.5	15	MICAL1	TRUE	TRUE	FALSE	MICAL1
0.5	7.5	15	EMC2	TRUE	TRUE	FALSE	EMC2
0.5	7.5	15	JAK2	TRUE	TRUE	FALSE	JAK2
0.5	7.5	15	HIC1	TRUE	FALSE	FALSE	HIC1
0.5	7.5	15	MYO1B	TRUE	TRUE	FALSE	MYO1B
0.46875	7.5	16	EFCAB2	TRUE	TRUE	FALSE	EFCAB2
0.5	7.5	15	GNG4	TRUE	TRUE	FALSE	GNG4
0.46875	7.5	16	SCMH1	TRUE	TRUE	FALSE	SCMH1
0.5	7.5	15	CORO1C	TRUE	TRUE	FALSE	CORO1C
0.5	7.5	15	ERGIC2	TRUE	TRUE	FALSE	ERGIC2
0.46875	7.5	16	GSK3B	TRUE	TRUE	FALSE	GSK3B
0.5	7.5	15	SNAPC5	TRUE	TRUE	FALSE	SNAPC5
0.5	7.5	15	C5orf24	TRUE	TRUE	FALSE	C5orf24
0.5	7.5	15	ANXA2	TRUE	TRUE	FALSE	ANXA2
0.5	7.5	15	TBC1D1	TRUE	TRUE	FALSE	TBC1D1
0.46875	7.5	16	USP25	TRUE	TRUE	FALSE	USP25
0.46875	7.5	16	HSPA8	TRUE	TRUE	FALSE	HSPA8
0.5	7.5	15	UTP23	TRUE	TRUE	FALSE	UTP23
0.46875	7.5	16	TIMM23	TRUE	TRUE	FALSE	TIMM23
0.416667	7.5	18	CCNI	TRUE	TRUE	FALSE	CCNI
0.5	7.5	15	AHCTF1	TRUE	TRUE	FALSE	AHCTF1
0.46875	7.5	16	SPIN1	TRUE	TRUE	FALSE	SPIN1
0.5	7.5	15	KIAA1841	TRUE	TRUE	FALSE	KIAA1841
0.5	7.5	15	ATG10	TRUE	TRUE	FALSE	ATG10
0.5	7.5	15	FAM126A	TRUE	TRUE	FALSE	FAM126A
0.46875	7.5	16	B3GALNT2	TRUE	TRUE	FALSE	B3GALNT2
0.5	7.5	15	SMAD3	TRUE	TRUE	FALSE	SMAD3
0.5	7.5	15	GLCE	TRUE	TRUE	FALSE	GLCE
0.46875	7.5	16	RAP2B	TRUE	TRUE	FALSE	RAP2B
0.441176	7.5	17	DUSP8	TRUE	TRUE	FALSE	DUSP8
0.5	7.5	15	RAB22A	TRUE	TRUE	FALSE	RAB22A
0.5	7.5	15	BRD1	TRUE	TRUE	FALSE	BRD1
0.5	7.5	15	LSP1	TRUE	TRUE	FALSE	LSP1
0.5	7.5	15	FAM102B	TRUE	TRUE	FALSE	FAM102B
0.46875	7.5	16	CASP3	TRUE	TRUE	FALSE	CASP3
0.441176	7.5	17	ATXN1	TRUE	TRUE	FALSE	ATXN1
0.5	7.5	15	GMPS	TRUE	TRUE	FALSE	GMPS
0.5	7.5	15	PHC1	TRUE	TRUE	FALSE	PHC1
0.5	7.5	15	PIK3C2A	TRUE	TRUE	FALSE	PIK3C2A
0.5	7.5	15	ZNF280D	TRUE	TRUE	FALSE	ZNF280D
0.5	7.5	15	ZNF84	TRUE	TRUE	FALSE	ZNF84
0.5	7.5	15	PPP3CA	TRUE	TRUE	FALSE	PPP3CA
0.441176	7.5	17	TRAF4	TRUE	TRUE	FALSE	TRAF4
0.5	7.5	15	NEDD1	TRUE	TRUE	FALSE	NEDD1
0.5	7.5	15	TTTY14	TRUE	TRUE	FALSE	TTTY14
0.5	7.5	15	SLC25A33	TRUE	TRUE	FALSE	SLC25A33
0.46875	7.5	16	NXT1	TRUE	TRUE	FALSE	NXT1
0.46875	7.5	16	PLEKHF2	TRUE	TRUE	FALSE	PLEKHF2
0.5	7.5	15	MYL12B	TRUE	TRUE	FALSE	MYL12B
0.394737	7.5	19	ITM2B	TRUE	TRUE	FALSE	ITM2B
0.5	7.5	15	FAM3C	TRUE	TRUE	FALSE	FAM3C
0.5	7.5	15	PAM	TRUE	TRUE	FALSE	PAM
0.46875	7.5	16	SAR1A	TRUE	TRUE	FALSE	SAR1A
0.5	7.5	15	IDI1	TRUE	TRUE	FALSE	IDI1
0.416667	7.5	18	UBXN7	TRUE	TRUE	FALSE	UBXN7
0.441176	7.5	17	WSB1	TRUE	TRUE	FALSE	WSB1
0.441176	7.5	17	PUM1	TRUE	TRUE	FALSE	PUM1
0.46875	7.5	16	RAB7A	TRUE	TRUE	FALSE	RAB7A
0.46875	7.5	16	PHF20L1	TRUE	TRUE	FALSE	PHF20L1
0.416667	7.5	18	NRBP1	TRUE	TRUE	FALSE	NRBP1
0.46875	7.5	16	CCNG1	TRUE	TRUE	FALSE	CCNG1
0.5	7.5	15	KDELR2	TRUE	TRUE	FALSE	KDELR2
0.46875	7.5	16	PHF12	TRUE	TRUE	FALSE	PHF12
0.46875	7.5	16	FAM177A1	TRUE	TRUE	FALSE	FAM177A1
0.5	7.5	15	DSTN	TRUE	TRUE	FALSE	DSTN
0.5	7.5	15	CLASP2	TRUE	TRUE	FALSE	CLASP2
0.46875	7.5	16	HERC4	TRUE	TRUE	FALSE	HERC4
0.5	7.5	15	OSBPL1A	TRUE	TRUE	FALSE	OSBPL1A
0.416667	7.5	18	TCP11L2	TRUE	TRUE	FALSE	TCP11L2
0.46875	7.5	16	CHD8	TRUE	TRUE	FALSE	CHD8
0.416667	7.5	18	CCDC186	TRUE	TRUE	FALSE	CCDC186
0.46875	7.5	16	PAG1	TRUE	TRUE	FALSE	PAG1
0.46875	7.5	16	CMPK1	TRUE	TRUE	FALSE	CMPK1
0.441176	7.5	17	FAM168B	TRUE	TRUE	FALSE	FAM168B
0.5	7.5	15	HNRNPK	TRUE	TRUE	FALSE	HNRNPK
0.416667	7.5	18	RICTOR	TRUE	TRUE	FALSE	RICTOR
0.46875	7.5	16	ARHGAP12	TRUE	TRUE	FALSE	ARHGAP12
0.441176	7.5	17	ANP32A	TRUE	TRUE	FALSE	ANP32A
0.416667	7.5	18	INPP4B	TRUE	TRUE	FALSE	INPP4B
0.441176	7.5	17	THOC2	TRUE	TRUE	FALSE	THOC2
0.5	7.5	15	CFL2	TRUE	TRUE	FALSE	CFL2
0.441176	7.5	17	AFTPH	TRUE	TRUE	FALSE	AFTPH
0.5	7.5	15	TRAF3IP3	TRUE	TRUE	FALSE	TRAF3IP3
0.5	7.5	15	ZNF507	FALSE	TRUE	FALSE	ZNF507
0.5	7.5	15	C6orf62	FALSE	TRUE	FALSE	C6orf62
0.5	7.5	15	ATXN2	FALSE	TRUE	FALSE	ATXN2
0.5	7.5	15	PEX5L	FALSE	TRUE	FALSE	PEX5L
0.5	7.5	15	CDH2	FALSE	TRUE	FALSE	CDH2
0.5	7.5	15	PTPRD	FALSE	TRUE	FALSE	PTPRD
0.5	7.5	15	TET1	FALSE	TRUE	FALSE	TET1
0.5	7.5	15	RIMKLB	FALSE	TRUE	FALSE	RIMKLB
0.5	7.5	15	MYO3A	FALSE	TRUE	FALSE	MYO3A
0.5	7.5	15	PKP4	FALSE	TRUE	FALSE	PKP4
0.5	7.5	15	POT1	FALSE	TRUE	FALSE	POT1
0.5	7	14	ZMYM4	TRUE	TRUE	FALSE	ZMYM4
0.5	7	14	ZNF146	TRUE	TRUE	FALSE	ZNF146
0.5	7	14	TIFA	TRUE	TRUE	FALSE	TIFA
0.466667	7	15	TAPT1	TRUE	TRUE	FALSE	TAPT1
0.5	7	14	RORB	TRUE	TRUE	FALSE	RORB
0.5	7	14	ATN1	TRUE	TRUE	FALSE	ATN1
0.5	7	14	KMT5B	TRUE	TRUE	FALSE	KMT5B
0.466667	7	15	ZMAT1	TRUE	TRUE	FALSE	ZMAT1
0.5	7	14	SLC23A2	TRUE	TRUE	FALSE	SLC23A2
0.5	7	14	HOXA5	TRUE	FALSE	FALSE	HOXA5
0.5	7	14	SCN9A	TRUE	TRUE	FALSE	SCN9A
0.5	7	14	SLC12A7	TRUE	TRUE	FALSE	SLC12A7
0.5	7	14	USP6NL	TRUE	TRUE	FALSE	USP6NL
0.5	7	14	RAB28	TRUE	TRUE	FALSE	RAB28
0.5	7	14	RUFY3	TRUE	TRUE	FALSE	RUFY3
0.5	7	14	LRP12	TRUE	TRUE	FALSE	LRP12
0.4375	7	16	C18orf25	TRUE	TRUE	FALSE	C18orf25
0.466667	7	15	HMBOX1	TRUE	TRUE	FALSE	HMBOX1
0.4375	7	16	FOXN3	TRUE	TRUE	FALSE	FOXN3
0.5	7	14	ASXL1	TRUE	TRUE	FALSE	ASXL1
0.5	7	14	NAPB	TRUE	TRUE	FALSE	NAPB
0.5	7	14	RHBDD1	TRUE	TRUE	FALSE	RHBDD1
0.5	7	14	LRRC8D	TRUE	TRUE	FALSE	LRRC8D
0.466667	7	15	RANBP9	TRUE	TRUE	FALSE	RANBP9
0.466667	7	15	OXR1	TRUE	TRUE	FALSE	OXR1
0.466667	7	15	SNX14	TRUE	TRUE	FALSE	SNX14
0.5	7	14	SMC6	TRUE	TRUE	FALSE	SMC6
0.466667	7	15	GTF2IRD2B	TRUE	TRUE	FALSE	GTF2IRD2B
0.466667	7	15	GDAP2	TRUE	TRUE	FALSE	GDAP2
0.5	7	14	SMURF1	TRUE	TRUE	FALSE	SMURF1
0.466667	7	15	C1orf52	TRUE	TRUE	FALSE	C1orf52
0.5	7	14	PDE8A	TRUE	TRUE	FALSE	PDE8A
0.5	7	14	ICA1	TRUE	TRUE	FALSE	ICA1
0.5	7	14	SPON2	TRUE	TRUE	FALSE	SPON2
0.5	7	14	ZFAND2B	TRUE	TRUE	FALSE	ZFAND2B
0.4375	7	16	PMAIP1	TRUE	TRUE	FALSE	PMAIP1
0.5	7	14	PDP1	TRUE	TRUE	FALSE	PDP1
0.5	7	14	CSGALNACT2	TRUE	TRUE	FALSE	CSGALNACT2
0.411765	7	17	CMC2	TRUE	TRUE	FALSE	CMC2
0.466667	7	15	ABHD5	TRUE	TRUE	FALSE	ABHD5
0.5	7	14	KPNA3	TRUE	TRUE	FALSE	KPNA3
0.5	7	14	SMC4	TRUE	TRUE	FALSE	SMC4
0.5	7	14	PPP3CB	TRUE	TRUE	FALSE	PPP3CB
0.5	7	14	NMI	TRUE	TRUE	FALSE	NMI
0.5	7	14	LPXN	TRUE	TRUE	FALSE	LPXN
0.5	7	14	GPR155	TRUE	TRUE	FALSE	GPR155
0.466667	7	15	AKAP9	TRUE	TRUE	FALSE	AKAP9
0.5	7	14	GEMIN8	TRUE	TRUE	FALSE	GEMIN8
0.5	7	14	PAN3	TRUE	TRUE	FALSE	PAN3
0.466667	7	15	ASXL2	TRUE	TRUE	FALSE	ASXL2
0.466667	7	15	GNE	TRUE	TRUE	FALSE	GNE
0.466667	7	15	FAM214A	TRUE	TRUE	FALSE	FAM214A
0.4375	7	16	PDE7A	TRUE	TRUE	FALSE	PDE7A
0.5	7	14	PNPLA8	TRUE	TRUE	FALSE	PNPLA8
0.466667	7	15	DHX9	TRUE	TRUE	FALSE	DHX9
0.5	7	14	CNOT4	TRUE	TRUE	FALSE	CNOT4
0.5	7	14	PDE4D	TRUE	FALSE	FALSE	PDE4D
0.5	7	14	XPR1	TRUE	TRUE	FALSE	XPR1
0.4375	7	16	SCAF8	TRUE	TRUE	FALSE	SCAF8
0.466667	7	15	GSKIP	TRUE	TRUE	FALSE	GSKIP
0.5	7	14	NCKAP1	TRUE	TRUE	FALSE	NCKAP1
0.466667	7	15	SIK3	TRUE	TRUE	FALSE	SIK3
0.466667	7	15	CWC25	TRUE	TRUE	FALSE	CWC25
0.466667	7	15	AP3S2	TRUE	TRUE	FALSE	AP3S2
0.5	7	14	OSBPL9	TRUE	TRUE	FALSE	OSBPL9
0.5	7	14	PTPN13	TRUE	TRUE	FALSE	PTPN13
0.466667	7	15	SLAIN2	TRUE	TRUE	FALSE	SLAIN2
0.466667	7	15	YWHAB	TRUE	TRUE	FALSE	YWHAB
0.466667	7	15	EPHA4	TRUE	TRUE	FALSE	EPHA4
0.5	7	14	WWP2	TRUE	TRUE	FALSE	WWP2
0.5	7	14	RAB3IP	TRUE	TRUE	FALSE	RAB3IP
0.5	7	14	ARHGAP6	TRUE	TRUE	FALSE	ARHGAP6
0.411765	7	17	TRAF6	TRUE	TRUE	FALSE	TRAF6
0.466667	7	15	RNF20	TRUE	TRUE	FALSE	RNF20
0.5	7	14	ABLIM1	TRUE	TRUE	FALSE	ABLIM1
0.466667	7	15	GABARAPL1	TRUE	TRUE	FALSE	GABARAPL1
0.388889	7	18	EIF1	TRUE	TRUE	FALSE	EIF1
0.5	7	14	MAPRE2	TRUE	TRUE	FALSE	MAPRE2
0.466667	7	15	TMF1	TRUE	TRUE	FALSE	TMF1
0.4375	7	16	ZC3H13	TRUE	TRUE	FALSE	ZC3H13
0.4375	7	16	CCNH	TRUE	TRUE	FALSE	CCNH
0.4375	7	16	ZNF326	TRUE	TRUE	FALSE	ZNF326
0.466667	7	15	YTHDC1	TRUE	TRUE	FALSE	YTHDC1
0.388889	7	18	ITCH	TRUE	TRUE	FALSE	ITCH
0.4375	7	16	FBXW11	TRUE	TRUE	FALSE	FBXW11
0.5	7	14	GIGYF2	TRUE	TRUE	FALSE	GIGYF2
0.4375	7	16	G3BP2	TRUE	TRUE	FALSE	G3BP2
0.5	7	14	SAMD8	TRUE	TRUE	FALSE	SAMD8
0.466667	7	15	SLC9B2	TRUE	TRUE	FALSE	SLC9B2
0.411765	7	17	EIF4H	TRUE	TRUE	FALSE	EIF4H
0.5	7	14	IMMP2L	TRUE	TRUE	FALSE	IMMP2L
0.466667	7	15	ATP1B3	TRUE	TRUE	FALSE	ATP1B3
0.5	7	14	KLHL5	TRUE	TRUE	FALSE	KLHL5
0.5	7	14	VPS26A	TRUE	TRUE	FALSE	VPS26A
0.5	7	14	FBXO5	TRUE	TRUE	FALSE	FBXO5
0.5	7	14	TLE1	TRUE	FALSE	FALSE	TLE1
0.368421	7	19	MKLN1	TRUE	TRUE	FALSE	MKLN1
0.5	7	14	DMC1	TRUE	TRUE	FALSE	DMC1
0.5	7	14	LIG4	TRUE	TRUE	FALSE	LIG4
0.466667	7	15	TSC1	TRUE	TRUE	FALSE	TSC1
0.411765	7	17	SNRK	TRUE	TRUE	FALSE	SNRK
0.5	7	14	ABHD18	TRUE	TRUE	FALSE	ABHD18
0.466667	7	15	DEK	TRUE	TRUE	FALSE	DEK
0.466667	7	15	STAMBPL1	TRUE	TRUE	FALSE	STAMBPL1
0.411765	7	17	BCL2	TRUE	TRUE	FALSE	BCL2
0.466667	7	15	HSF2	TRUE	TRUE	FALSE	HSF2
0.4375	7	16	DLEU2	TRUE	TRUE	FALSE	DLEU2
0.5	7	14	RHOU	TRUE	TRUE	FALSE	RHOU
0.5	7	14	MFF	TRUE	TRUE	FALSE	MFF
0.4375	7	16	FAM49B	TRUE	TRUE	FALSE	FAM49B
0.5	7	14	B4GALT4	TRUE	TRUE	FALSE	B4GALT4
0.4375	7	16	MTMR3	TRUE	TRUE	FALSE	MTMR3
0.5	7	14	CARS	TRUE	TRUE	FALSE	CARS
0.411765	7	17	TMX4	TRUE	TRUE	FALSE	TMX4
0.4375	7	16	GLUL	TRUE	TRUE	FALSE	GLUL
0.5	7	14	NFATC3	FALSE	TRUE	FALSE	NFATC3
0.5	7	14	TFEB	FALSE	TRUE	FALSE	TFEB
0.5	7	14	NDST3	FALSE	TRUE	FALSE	NDST3
0.5	7	14	ELOVL6	FALSE	TRUE	FALSE	ELOVL6
0.5	7	14	ANKRD50	FALSE	TRUE	FALSE	ANKRD50
0.5	6.5	13	YY2	TRUE	FALSE	FALSE	YY2
0.5	6.5	13	PCYT1A	TRUE	TRUE	FALSE	PCYT1A
0.5	6.5	13	SOX30	TRUE	FALSE	FALSE	SOX30
0.5	6.5	13	FNBP1L	TRUE	TRUE	FALSE	FNBP1L
0.464286	6.5	14	ARHGAP21	TRUE	TRUE	FALSE	ARHGAP21
0.5	6.5	13	AGO3	TRUE	TRUE	FALSE	AGO3
0.5	6.5	13	ZNF880	TRUE	TRUE	FALSE	ZNF880
0.464286	6.5	14	SPRED2	TRUE	TRUE	FALSE	SPRED2
0.5	6.5	13	ZNF330	TRUE	TRUE	FALSE	ZNF330
0.5	6.5	13	BMPR1A	TRUE	TRUE	FALSE	BMPR1A
0.464286	6.5	14	CHN1	TRUE	TRUE	FALSE	CHN1
0.464286	6.5	14	NCOA6	TRUE	TRUE	FALSE	NCOA6
0.5	6.5	13	SNX13	TRUE	TRUE	FALSE	SNX13
0.5	6.5	13	RHOBTB3	TRUE	TRUE	FALSE	RHOBTB3
0.5	6.5	13	FBXO25	TRUE	TRUE	FALSE	FBXO25
0.5	6.5	13	AFF3	TRUE	TRUE	FALSE	AFF3
0.5	6.5	13	SMC3	TRUE	TRUE	FALSE	SMC3
0.5	6.5	13	ZFYVE9	TRUE	TRUE	FALSE	ZFYVE9
0.5	6.5	13	PDCD1	TRUE	TRUE	FALSE	PDCD1
0.5	6.5	13	HYLS1	TRUE	TRUE	FALSE	HYLS1
0.5	6.5	13	DNAJC21	TRUE	TRUE	FALSE	DNAJC21
0.433333	6.5	15	BARD1	TRUE	TRUE	FALSE	BARD1
0.5	6.5	13	CHAF1B	TRUE	TRUE	FALSE	CHAF1B
0.5	6.5	13	ASF1A	TRUE	TRUE	FALSE	ASF1A
0.464286	6.5	14	STX17	TRUE	TRUE	FALSE	STX17
0.464286	6.5	14	JADE2	TRUE	TRUE	FALSE	JADE2
0.5	6.5	13	DCAKD	TRUE	TRUE	FALSE	DCAKD
0.5	6.5	13	MAPKAP1	TRUE	TRUE	FALSE	MAPKAP1
0.464286	6.5	14	THUMPD3-AS1	TRUE	TRUE	FALSE	THUMPD3-AS1
0.5	6.5	13	ZC3H4	TRUE	TRUE	FALSE	ZC3H4
0.5	6.5	13	CCAR2	TRUE	TRUE	FALSE	CCAR2
0.464286	6.5	14	SLC4A7	TRUE	TRUE	FALSE	SLC4A7
0.5	6.5	13	MANEA	TRUE	TRUE	FALSE	MANEA
0.5	6.5	13	STK3	TRUE	TRUE	FALSE	STK3
0.433333	6.5	15	UPF2	TRUE	TRUE	FALSE	UPF2
0.433333	6.5	15	PKIA	TRUE	TRUE	FALSE	PKIA
0.5	6.5	13	GOLGA4	TRUE	TRUE	FALSE	GOLGA4
0.464286	6.5	14	VMP1	TRUE	TRUE	FALSE	VMP1
0.464286	6.5	14	UBLCP1	TRUE	TRUE	FALSE	UBLCP1
0.433333	6.5	15	ATP6V1H	TRUE	TRUE	FALSE	ATP6V1H
0.5	6.5	13	LBR	TRUE	TRUE	FALSE	LBR
0.5	6.5	13	TMEM106B	TRUE	TRUE	FALSE	TMEM106B
0.5	6.5	13	RAF1	TRUE	TRUE	FALSE	RAF1
0.5	6.5	13	TXNDC16	TRUE	TRUE	FALSE	TXNDC16
0.433333	6.5	15	ETNK1	TRUE	TRUE	FALSE	ETNK1
0.5	6.5	13	SMG7	TRUE	TRUE	FALSE	SMG7
0.5	6.5	13	PRDM4	TRUE	TRUE	FALSE	PRDM4
0.5	6.5	13	FBXO30	TRUE	TRUE	FALSE	FBXO30
0.464286	6.5	14	ORMDL1	TRUE	TRUE	FALSE	ORMDL1
0.5	6.5	13	MTHFD2	TRUE	TRUE	FALSE	MTHFD2
0.464286	6.5	14	PTGER4	TRUE	TRUE	FALSE	PTGER4
0.5	6.5	13	C7orf50	TRUE	TRUE	FALSE	C7orf50
0.5	6.5	13	BCL10	TRUE	TRUE	FALSE	BCL10
0.5	6.5	13	CHMP2B	TRUE	TRUE	FALSE	CHMP2B
0.5	6.5	13	MYO1G	TRUE	TRUE	FALSE	MYO1G
0.5	6.5	13	CNN2	TRUE	TRUE	FALSE	CNN2
0.433333	6.5	15	IER2	TRUE	TRUE	FALSE	IER2
0.464286	6.5	14	GTPBP1	TRUE	TRUE	FALSE	GTPBP1
0.40625	6.5	16	EIF4G2	TRUE	TRUE	FALSE	EIF4G2
0.5	6.5	13	MAP4	TRUE	TRUE	FALSE	MAP4
0.433333	6.5	15	RAB18	TRUE	TRUE	FALSE	RAB18
0.5	6.5	13	NETO2	TRUE	TRUE	FALSE	NETO2
0.464286	6.5	14	COX5A	TRUE	TRUE	FALSE	COX5A
0.433333	6.5	15	TOX	TRUE	TRUE	FALSE	TOX
0.5	6.5	13	CHD1L	TRUE	TRUE	FALSE	CHD1L
0.5	6.5	13	HECTD4	TRUE	TRUE	FALSE	HECTD4
0.464286	6.5	14	PFN1	TRUE	TRUE	FALSE	PFN1
0.5	6.5	13	STK24	TRUE	TRUE	FALSE	STK24
0.40625	6.5	16	TIAL1	TRUE	TRUE	FALSE	TIAL1
0.464286	6.5	14	EWSR1	TRUE	TRUE	FALSE	EWSR1
0.5	6.5	13	RAB2A	TRUE	TRUE	FALSE	RAB2A
0.464286	6.5	14	CLINT1	TRUE	TRUE	FALSE	CLINT1
0.5	6.5	13	MSL1	TRUE	TRUE	FALSE	MSL1
0.40625	6.5	16	PCMTD1	TRUE	TRUE	FALSE	PCMTD1
0.464286	6.5	14	CBL	TRUE	TRUE	FALSE	CBL
0.433333	6.5	15	LINC-PINT	TRUE	TRUE	FALSE	LINC-PINT
0.433333	6.5	15	TNPO1	TRUE	TRUE	FALSE	TNPO1
0.5	6.5	13	ELOVL4	TRUE	TRUE	FALSE	ELOVL4
0.464286	6.5	14	NCK1	TRUE	TRUE	FALSE	NCK1
0.464286	6.5	14	SQSTM1	TRUE	TRUE	FALSE	SQSTM1
0.5	6.5	13	ELL2	TRUE	TRUE	FALSE	ELL2
0.464286	6.5	14	SNHG5	TRUE	TRUE	FALSE	SNHG5
0.464286	6.5	14	TRIM13	TRUE	TRUE	FALSE	TRIM13
0.5	6.5	13	TASP1	TRUE	TRUE	FALSE	TASP1
0.433333	6.5	15	PPP1R12A	TRUE	TRUE	FALSE	PPP1R12A
0.5	6.5	13	SLC4A4	TRUE	TRUE	FALSE	SLC4A4
0.5	6.5	13	SPATS2L	TRUE	FALSE	FALSE	SPATS2L
0.464286	6.5	14	SAMD3	TRUE	TRUE	FALSE	SAMD3
0.5	6.5	13	MEMO1	TRUE	TRUE	FALSE	MEMO1
0.464286	6.5	14	L3MBTL3	TRUE	TRUE	FALSE	L3MBTL3
0.5	6.5	13	LYSMD3	TRUE	TRUE	FALSE	LYSMD3
0.464286	6.5	14	ING3	TRUE	TRUE	FALSE	ING3
0.5	6.5	13	SEC23B	TRUE	TRUE	FALSE	SEC23B
0.40625	6.5	16	SRSF5	TRUE	TRUE	FALSE	SRSF5
0.40625	6.5	16	SECISBP2	TRUE	TRUE	FALSE	SECISBP2
0.433333	6.5	15	ARF4	TRUE	TRUE	FALSE	ARF4
0.433333	6.5	15	TRMT10C	TRUE	TRUE	FALSE	TRMT10C
0.5	6.5	13	SNRPN	TRUE	TRUE	FALSE	SNRPN
0.5	6.5	13	NOSIP	TRUE	TRUE	FALSE	NOSIP
0.464286	6.5	14	ZC3H6	TRUE	TRUE	FALSE	ZC3H6
0.40625	6.5	16	DUSP10	TRUE	TRUE	FALSE	DUSP10
0.5	6.5	13	SPG21	TRUE	TRUE	FALSE	SPG21
0.5	6.5	13	RRBP1	TRUE	TRUE	FALSE	RRBP1
0.464286	6.5	14	HECA	TRUE	TRUE	FALSE	HECA
0.361111	6.5	18	UBE3A	TRUE	TRUE	FALSE	UBE3A
0.5	6.5	13	NEU4	TRUE	TRUE	FALSE	NEU4
0.464286	6.5	14	ZBTB43	TRUE	TRUE	FALSE	ZBTB43
0.5	6.5	13	CSRNP1	TRUE	TRUE	FALSE	CSRNP1
0.5	6.5	13	ORC2	TRUE	TRUE	FALSE	ORC2
0.5	6.5	13	MMAA	TRUE	TRUE	FALSE	MMAA
0.464286	6.5	14	R3HDM1	TRUE	TRUE	FALSE	R3HDM1
0.5	6.5	13	SEC24B	TRUE	TRUE	FALSE	SEC24B
0.433333	6.5	15	ZNF331	TRUE	TRUE	FALSE	ZNF331
0.433333	6.5	15	ATP11B	TRUE	TRUE	FALSE	ATP11B
0.464286	6.5	14	ZNF639	TRUE	TRUE	FALSE	ZNF639
0.5	6.5	13	ESD	TRUE	TRUE	FALSE	ESD
0.5	6.5	13	ABCA1	TRUE	FALSE	FALSE	ABCA1
0.5	6.5	13	FAM200B	TRUE	TRUE	FALSE	FAM200B
0.40625	6.5	16	TMOD3	TRUE	TRUE	FALSE	TMOD3
0.464286	6.5	14	ADK	TRUE	TRUE	FALSE	ADK
0.342105	6.5	19	DUSP1	TRUE	TRUE	FALSE	DUSP1
0.5	6.5	13	VKORC1L1	FALSE	TRUE	FALSE	VKORC1L1
0.5	6.5	13	B4GALT6	FALSE	TRUE	FALSE	B4GALT6
0.5	6	12	ZNF675	TRUE	TRUE	FALSE	ZNF675
0.5	6	12	RABGAP1	TRUE	TRUE	FALSE	RABGAP1
0.5	6	12	KCTD1	TRUE	TRUE	FALSE	KCTD1
0.461538	6	13	EDEM3	TRUE	TRUE	FALSE	EDEM3
0.5	6	12	SIX5	TRUE	TRUE	FALSE	SIX5
0.5	6	12	EXOSC4	TRUE	TRUE	FALSE	EXOSC4
0.5	6	12	NR1I2	TRUE	FALSE	FALSE	NR1I2
0.5	6	12	TANC1	TRUE	TRUE	FALSE	TANC1
0.5	6	12	PTPRN2	TRUE	TRUE	FALSE	PTPRN2
0.5	6	12	ZNF598	TRUE	TRUE	FALSE	ZNF598
0.461538	6	13	PDLIM5	TRUE	TRUE	FALSE	PDLIM5
0.5	6	12	EPB41L5	TRUE	TRUE	FALSE	EPB41L5
0.5	6	12	RTKN2	TRUE	TRUE	FALSE	RTKN2
0.5	6	12	PSMC2	TRUE	TRUE	FALSE	PSMC2
0.461538	6	13	NRF1	TRUE	TRUE	FALSE	NRF1
0.5	6	12	WDR89	TRUE	TRUE	FALSE	WDR89
0.5	6	12	ADGRG1	TRUE	TRUE	FALSE	ADGRG1
0.5	6	12	CDKN2AIP	TRUE	TRUE	FALSE	CDKN2AIP
0.5	6	12	CST3	TRUE	TRUE	FALSE	CST3
0.5	6	12	LARP4B	TRUE	TRUE	FALSE	LARP4B
0.5	6	12	LETM2	TRUE	TRUE	FALSE	LETM2
0.5	6	12	PDGFA	TRUE	TRUE	FALSE	PDGFA
0.5	6	12	PITPNC1	TRUE	TRUE	FALSE	PITPNC1
0.5	6	12	DAPK1	TRUE	TRUE	FALSE	DAPK1
0.461538	6	13	NORAD	TRUE	TRUE	FALSE	NORAD
0.5	6	12	ZNF322	TRUE	TRUE	FALSE	ZNF322
0.461538	6	13	DLG1	TRUE	TRUE	FALSE	DLG1
0.5	6	12	SLC38A9	TRUE	TRUE	FALSE	SLC38A9
0.461538	6	13	SENP1	TRUE	TRUE	FALSE	SENP1
0.5	6	12	LANCL2	TRUE	TRUE	FALSE	LANCL2
0.5	6	12	MAD1L1	TRUE	TRUE	FALSE	MAD1L1
0.5	6	12	PLAC8	TRUE	TRUE	FALSE	PLAC8
0.461538	6	13	PPP1R10	TRUE	TRUE	FALSE	PPP1R10
0.428571	6	14	RCAN3	TRUE	TRUE	FALSE	RCAN3
0.5	6	12	MED15	TRUE	TRUE	FALSE	MED15
0.461538	6	13	TAF1D	TRUE	TRUE	FALSE	TAF1D
0.461538	6	13	XRN1	TRUE	TRUE	FALSE	XRN1
0.461538	6	13	RRP15	TRUE	TRUE	FALSE	RRP15
0.461538	6	13	MCRS1	TRUE	TRUE	FALSE	MCRS1
0.461538	6	13	XPO1	TRUE	TRUE	FALSE	XPO1
0.461538	6	13	XPO7	TRUE	TRUE	FALSE	XPO7
0.5	6	12	ZRANB2	TRUE	TRUE	FALSE	ZRANB2
0.5	6	12	MAP3K4	TRUE	TRUE	FALSE	MAP3K4
0.5	6	12	PRC1	TRUE	TRUE	FALSE	PRC1
0.5	6	12	KATNAL1	TRUE	TRUE	FALSE	KATNAL1
0.5	6	12	GFOD1	TRUE	TRUE	FALSE	GFOD1
0.5	6	12	RAB8B	TRUE	TRUE	FALSE	RAB8B
0.461538	6	13	ODF2L	TRUE	TRUE	FALSE	ODF2L
0.428571	6	14	BCAS2	TRUE	TRUE	FALSE	BCAS2
0.428571	6	14	SAP30BP	TRUE	TRUE	FALSE	SAP30BP
0.5	6	12	RABGEF1	TRUE	TRUE	FALSE	RABGEF1
0.461538	6	13	PHF20	TRUE	TRUE	FALSE	PHF20
0.5	6	12	FLNA	TRUE	TRUE	FALSE	FLNA
0.5	6	12	GPAT4	TRUE	TRUE	FALSE	GPAT4
0.461538	6	13	RBM17	TRUE	TRUE	FALSE	RBM17
0.5	6	12	GNB4	TRUE	TRUE	FALSE	GNB4
0.5	6	12	ASAP1	TRUE	TRUE	FALSE	ASAP1
0.461538	6	13	XRCC5	TRUE	TRUE	FALSE	XRCC5
0.5	6	12	TTC14	TRUE	TRUE	FALSE	TTC14
0.461538	6	13	TMEM18	TRUE	TRUE	FALSE	TMEM18
0.428571	6	14	KLHL9	TRUE	TRUE	FALSE	KLHL9
0.5	6	12	ZNF160	TRUE	TRUE	FALSE	ZNF160
0.5	6	12	WDR17	TRUE	TRUE	FALSE	WDR17
0.428571	6	14	PPP2R5E	TRUE	TRUE	FALSE	PPP2R5E
0.5	6	12	RBBP8	TRUE	TRUE	FALSE	RBBP8
0.5	6	12	TBPL1	TRUE	TRUE	FALSE	TBPL1
0.428571	6	14	USP42	TRUE	TRUE	FALSE	USP42
0.5	6	12	SENP5	TRUE	TRUE	FALSE	SENP5
0.5	6	12	TTC7A	TRUE	TRUE	FALSE	TTC7A
0.5	6	12	TMEM68	TRUE	TRUE	FALSE	TMEM68
0.5	6	12	NEO1	TRUE	TRUE	FALSE	NEO1
0.5	6	12	IFNGR1	TRUE	TRUE	FALSE	IFNGR1
0.461538	6	13	UBE2D3	TRUE	TRUE	FALSE	UBE2D3
0.5	6	12	OTULIN	TRUE	TRUE	FALSE	OTULIN
0.5	6	12	CD7	TRUE	TRUE	FALSE	CD7
0.461538	6	13	NFKBIA	TRUE	TRUE	FALSE	NFKBIA
0.5	6	12	CHN2	TRUE	TRUE	FALSE	CHN2
0.461538	6	13	ZFP36L2	TRUE	TRUE	FALSE	ZFP36L2
0.428571	6	14	CCDC82	TRUE	TRUE	FALSE	CCDC82
0.428571	6	14	PPP2R2D	TRUE	TRUE	FALSE	PPP2R2D
0.5	6	12	MEF2D	TRUE	TRUE	FALSE	MEF2D
0.461538	6	13	PCNP	TRUE	TRUE	FALSE	PCNP
0.461538	6	13	CLOCK	TRUE	TRUE	FALSE	CLOCK
0.461538	6	13	STK17A	TRUE	TRUE	FALSE	STK17A
0.5	6	12	FAM13B	TRUE	TRUE	FALSE	FAM13B
0.5	6	12	SUSD4	TRUE	TRUE	FALSE	SUSD4
0.428571	6	14	RHOA	TRUE	TRUE	FALSE	RHOA
0.5	6	12	GAK	TRUE	TRUE	FALSE	GAK
0.5	6	12	NDC80	TRUE	TRUE	FALSE	NDC80
0.428571	6	14	XPOT	TRUE	TRUE	FALSE	XPOT
0.5	6	12	TMEM267	TRUE	TRUE	FALSE	TMEM267
0.428571	6	14	ATF7IP	TRUE	TRUE	FALSE	ATF7IP
0.428571	6	14	YAF2	TRUE	TRUE	FALSE	YAF2
0.4	6	15	CD69	TRUE	TRUE	FALSE	CD69
0.428571	6	14	RANBP2	TRUE	TRUE	FALSE	RANBP2
0.5	6	12	UBE4A	TRUE	TRUE	FALSE	UBE4A
0.461538	6	13	SPCS3	TRUE	TRUE	FALSE	SPCS3
0.428571	6	14	PNPT1	TRUE	TRUE	FALSE	PNPT1
0.428571	6	14	CTDSPL2	TRUE	TRUE	FALSE	CTDSPL2
0.461538	6	13	IGBP1	TRUE	TRUE	FALSE	IGBP1
0.428571	6	14	PNISR	TRUE	TRUE	FALSE	PNISR
0.428571	6	14	KDM6A	TRUE	TRUE	FALSE	KDM6A
0.428571	6	14	TAF7	TRUE	TRUE	FALSE	TAF7
0.428571	6	14	DR1	TRUE	TRUE	FALSE	DR1
0.428571	6	14	DHX36	TRUE	TRUE	FALSE	DHX36
0.428571	6	14	CHORDC1	TRUE	TRUE	FALSE	CHORDC1
0.461538	6	13	NDEL1	TRUE	TRUE	FALSE	NDEL1
0.461538	6	13	CDC27	TRUE	TRUE	FALSE	CDC27
0.4	6	15	CHIC2	TRUE	TRUE	FALSE	CHIC2
0.428571	6	14	NR1D2	TRUE	TRUE	FALSE	NR1D2
0.5	6	12	NDUFC1	TRUE	TRUE	FALSE	NDUFC1
0.428571	6	14	COPS2	TRUE	TRUE	FALSE	COPS2
0.4	6	15	PPP2CA	TRUE	TRUE	FALSE	PPP2CA
0.461538	6	13	HECTD1	TRUE	TRUE	FALSE	HECTD1
0.4	6	15	HNRNPF	TRUE	TRUE	FALSE	HNRNPF
0.5	6	12	PLEKHA5	TRUE	TRUE	FALSE	PLEKHA5
0.461538	6	13	KDM4C	TRUE	TRUE	FALSE	KDM4C
0.428571	6	14	OSER1	TRUE	TRUE	FALSE	OSER1
0.428571	6	14	PCF11	TRUE	TRUE	FALSE	PCF11
0.5	6	12	G3BP1	TRUE	TRUE	FALSE	G3BP1
0.461538	6	13	WWP1	TRUE	TRUE	FALSE	WWP1
0.5	6	12	MAN2A1	TRUE	TRUE	FALSE	MAN2A1
0.461538	6	13	TAF4B	TRUE	TRUE	FALSE	TAF4B
0.5	6	12	MPP5	TRUE	TRUE	FALSE	MPP5
0.461538	6	13	SESN3	TRUE	TRUE	FALSE	SESN3
0.461538	6	13	SUSD6	TRUE	TRUE	FALSE	SUSD6
0.375	6	16	KIF5B	TRUE	TRUE	FALSE	KIF5B
0.5	6	12	ZFP36L1	TRUE	TRUE	FALSE	ZFP36L1
0.428571	6	14	SNHG8	TRUE	TRUE	FALSE	SNHG8
0.461538	6	13	VIM	TRUE	TRUE	FALSE	VIM
0.461538	6	13	LSG1	TRUE	TRUE	FALSE	LSG1
0.5	6	12	E2F3	FALSE	TRUE	FALSE	E2F3
0.5	6	12	ELAC1	FALSE	TRUE	FALSE	ELAC1
0.5	6	12	RCBTB1	FALSE	TRUE	FALSE	RCBTB1
0.5	6	12	STK39	FALSE	TRUE	FALSE	STK39
0.5	6	12	BMPR1B	FALSE	TRUE	FALSE	BMPR1B
0.5	6	12	C8orf88	FALSE	TRUE	FALSE	C8orf88
0.5	6	12	ZNF827	FALSE	TRUE	FALSE	ZNF827
0.5	5.5	11	PBLD	TRUE	TRUE	FALSE	PBLD
0.5	5.5	11	ZNF436	TRUE	FALSE	FALSE	ZNF436
0.5	5.5	11	ZNF426	TRUE	TRUE	FALSE	ZNF426
0.5	5.5	11	STIL	TRUE	TRUE	FALSE	STIL
0.5	5.5	11	BTBD3	TRUE	TRUE	FALSE	BTBD3
0.5	5.5	11	ZNF266	TRUE	TRUE	FALSE	ZNF266
0.5	5.5	11	ZBTB12	TRUE	TRUE	FALSE	ZBTB12
0.5	5.5	11	ERCC6L2	TRUE	TRUE	FALSE	ERCC6L2
0.5	5.5	11	SLC26A2	TRUE	TRUE	FALSE	SLC26A2
0.5	5.5	11	USE1	TRUE	TRUE	FALSE	USE1
0.5	5.5	11	MAN1A2	TRUE	TRUE	FALSE	MAN1A2
0.5	5.5	11	SSX2IP	TRUE	TRUE	FALSE	SSX2IP
0.5	5.5	11	DGKH	TRUE	TRUE	FALSE	DGKH
0.5	5.5	11	GAS5	TRUE	TRUE	FALSE	GAS5
0.5	5.5	11	PLPP1	TRUE	TRUE	FALSE	PLPP1
0.5	5.5	11	CFAP20	TRUE	TRUE	FALSE	CFAP20
0.5	5.5	11	SLC17A5	TRUE	TRUE	FALSE	SLC17A5
0.458333	5.5	12	NFIL3	TRUE	TRUE	FALSE	NFIL3
0.5	5.5	11	EYA3	TRUE	TRUE	FALSE	EYA3
0.458333	5.5	12	RIOK1	TRUE	TRUE	FALSE	RIOK1
0.5	5.5	11	VRK2	TRUE	TRUE	FALSE	VRK2
0.5	5.5	11	ANO6	TRUE	TRUE	FALSE	ANO6
0.5	5.5	11	VOPP1	TRUE	TRUE	FALSE	VOPP1
0.5	5.5	11	GAB2	TRUE	TRUE	FALSE	GAB2
0.5	5.5	11	TMPO-AS1	TRUE	TRUE	FALSE	TMPO-AS1
0.5	5.5	11	TFB1M	TRUE	TRUE	FALSE	TFB1M
0.458333	5.5	12	LINC00909	TRUE	TRUE	FALSE	LINC00909
0.366667	5.5	15	SLC25A36	TRUE	TRUE	FALSE	SLC25A36
0.458333	5.5	12	ZNF397	TRUE	TRUE	FALSE	ZNF397
0.5	5.5	11	AFG3L2	TRUE	TRUE	FALSE	AFG3L2
0.5	5.5	11	IMPA1	TRUE	TRUE	FALSE	IMPA1
0.5	5.5	11	RING1	TRUE	TRUE	FALSE	RING1
0.5	5.5	11	ZNF622	TRUE	TRUE	FALSE	ZNF622
0.5	5.5	11	TRAF3IP2-AS1	TRUE	TRUE	FALSE	TRAF3IP2-AS1
0.5	5.5	11	ICA1L	TRUE	TRUE	FALSE	ICA1L
0.5	5.5	11	MME	TRUE	TRUE	FALSE	MME
0.5	5.5	11	FRMD6	TRUE	TRUE	FALSE	FRMD6
0.5	5.5	11	WASF1	TRUE	TRUE	FALSE	WASF1
0.458333	5.5	12	KATNBL1	TRUE	TRUE	FALSE	KATNBL1
0.5	5.5	11	PLEKHG1	TRUE	TRUE	FALSE	PLEKHG1
0.5	5.5	11	SPAST	TRUE	TRUE	FALSE	SPAST
0.458333	5.5	12	PDS5A	TRUE	TRUE	FALSE	PDS5A
0.458333	5.5	12	LCLAT1	TRUE	TRUE	FALSE	LCLAT1
0.5	5.5	11	WHRN	TRUE	TRUE	FALSE	WHRN
0.458333	5.5	12	CEP170	TRUE	TRUE	FALSE	CEP170
0.5	5.5	11	GPRASP1	TRUE	TRUE	FALSE	GPRASP1
0.5	5.5	11	WDTC1	TRUE	TRUE	FALSE	WDTC1
0.5	5.5	11	NPTN	TRUE	TRUE	FALSE	NPTN
0.458333	5.5	12	ZMAT3	TRUE	TRUE	FALSE	ZMAT3
0.458333	5.5	12	TRIM27	TRUE	TRUE	FALSE	TRIM27
0.5	5.5	11	ABHD17B	TRUE	TRUE	FALSE	ABHD17B
0.5	5.5	11	GNPNAT1	TRUE	TRUE	FALSE	GNPNAT1
0.5	5.5	11	CDC25B	TRUE	TRUE	FALSE	CDC25B
0.458333	5.5	12	LIMA1	TRUE	TRUE	FALSE	LIMA1
0.5	5.5	11	LATS1	TRUE	TRUE	FALSE	LATS1
0.458333	5.5	12	ASCC3	TRUE	TRUE	FALSE	ASCC3
0.423077	5.5	13	HNRNPD	TRUE	TRUE	FALSE	HNRNPD
0.458333	5.5	12	FBXO28	TRUE	TRUE	FALSE	FBXO28
0.5	5.5	11	ANXA1	TRUE	TRUE	FALSE	ANXA1
0.458333	5.5	12	RSRP1	TRUE	TRUE	FALSE	RSRP1
0.458333	5.5	12	TSG101	TRUE	TRUE	FALSE	TSG101
0.458333	5.5	12	ADAM17	TRUE	TRUE	FALSE	ADAM17
0.458333	5.5	12	ARID4B	TRUE	TRUE	FALSE	ARID4B
0.458333	5.5	12	CBLL1	TRUE	TRUE	FALSE	CBLL1
0.5	5.5	11	RIF1	TRUE	TRUE	FALSE	RIF1
0.458333	5.5	12	G2E3	TRUE	TRUE	FALSE	G2E3
0.458333	5.5	12	ZNF75A	TRUE	TRUE	FALSE	ZNF75A
0.5	5.5	11	MIOS	TRUE	TRUE	FALSE	MIOS
0.5	5.5	11	TWSG1	TRUE	TRUE	FALSE	TWSG1
0.5	5.5	11	CCDC126	TRUE	TRUE	FALSE	CCDC126
0.458333	5.5	12	RBBP7	TRUE	TRUE	FALSE	RBBP7
0.458333	5.5	12	IL15	TRUE	TRUE	FALSE	IL15
0.5	5.5	11	CXorf40A	TRUE	TRUE	FALSE	CXorf40A
0.5	5.5	11	RNF38	TRUE	TRUE	FALSE	RNF38
0.5	5.5	11	IBA57	TRUE	TRUE	FALSE	IBA57
0.5	5.5	11	MED12L	TRUE	TRUE	FALSE	MED12L
0.5	5.5	11	SLC37A1	TRUE	TRUE	FALSE	SLC37A1
0.458333	5.5	12	LARP1B	TRUE	TRUE	FALSE	LARP1B
0.458333	5.5	12	DBF4	TRUE	TRUE	FALSE	DBF4
0.5	5.5	11	PGK1	TRUE	TRUE	FALSE	PGK1
0.458333	5.5	12	EZR	TRUE	TRUE	FALSE	EZR
0.5	5.5	11	ZFP91	TRUE	TRUE	FALSE	ZFP91
0.5	5.5	11	MAPRE1	TRUE	TRUE	FALSE	MAPRE1
0.5	5.5	11	PSMC1	TRUE	TRUE	FALSE	PSMC1
0.5	5.5	11	PHF19	TRUE	TRUE	FALSE	PHF19
0.5	5.5	11	PDE4A	TRUE	FALSE	FALSE	PDE4A
0.5	5.5	11	CCR6	TRUE	TRUE	FALSE	CCR6
0.5	5.5	11	GGNBP2	TRUE	TRUE	FALSE	GGNBP2
0.423077	5.5	13	PLSCR1	TRUE	TRUE	FALSE	PLSCR1
0.458333	5.5	12	MPC1	TRUE	TRUE	FALSE	MPC1
0.5	5.5	11	GNG5	TRUE	TRUE	FALSE	GNG5
0.458333	5.5	12	2023-03-03	TRUE	TRUE	FALSE	2023-03-03
0.5	5.5	11	WDR47	TRUE	TRUE	FALSE	WDR47
0.5	5.5	11	ANKRD37	TRUE	TRUE	FALSE	ANKRD37
0.458333	5.5	12	SP100	TRUE	TRUE	FALSE	SP100
0.5	5.5	11	USP16	TRUE	TRUE	FALSE	USP16
0.458333	5.5	12	TSNAX	TRUE	TRUE	FALSE	TSNAX
0.5	5.5	11	ASB3	TRUE	TRUE	FALSE	ASB3
0.5	5.5	11	SDHAF3	TRUE	TRUE	FALSE	SDHAF3
0.423077	5.5	13	CNIH1	TRUE	TRUE	FALSE	CNIH1
0.5	5.5	11	HPRT1	TRUE	TRUE	FALSE	HPRT1
0.458333	5.5	12	VDAC1	TRUE	TRUE	FALSE	VDAC1
0.458333	5.5	12	RFC1	TRUE	TRUE	FALSE	RFC1
0.5	5.5	11	CLTC	TRUE	TRUE	FALSE	CLTC
0.5	5.5	11	CNKSR2	TRUE	TRUE	FALSE	CNKSR2
0.5	5.5	11	TRPS1	TRUE	TRUE	FALSE	TRPS1
0.5	5.5	11	LRIF1	TRUE	TRUE	FALSE	LRIF1
0.5	5.5	11	ITPR2	TRUE	TRUE	FALSE	ITPR2
0.5	5.5	11	EIF5	TRUE	TRUE	FALSE	EIF5
0.392857	5.5	14	GATAD2B	TRUE	TRUE	FALSE	GATAD2B
0.423077	5.5	13	RNF11	TRUE	TRUE	FALSE	RNF11
0.458333	5.5	12	PHLPP2	TRUE	TRUE	FALSE	PHLPP2
0.5	5.5	11	UBE2D1	TRUE	TRUE	FALSE	UBE2D1
0.458333	5.5	12	SEC14L1	TRUE	TRUE	FALSE	SEC14L1
0.5	5.5	11	NINJ1	TRUE	TRUE	FALSE	NINJ1
0.458333	5.5	12	PRKY	TRUE	TRUE	FALSE	PRKY
0.423077	5.5	13	SMIM15	TRUE	TRUE	FALSE	SMIM15
0.458333	5.5	12	WDR74	TRUE	TRUE	FALSE	WDR74
0.458333	5.5	12	ARID5A	TRUE	TRUE	FALSE	ARID5A
0.458333	5.5	12	PTS	TRUE	TRUE	FALSE	PTS
0.5	5.5	11	FXR1	TRUE	TRUE	FALSE	FXR1
0.392857	5.5	14	ARL4A	TRUE	TRUE	FALSE	ARL4A
0.458333	5.5	12	JOSD1	TRUE	TRUE	FALSE	JOSD1
0.458333	5.5	12	CHD4	TRUE	TRUE	FALSE	CHD4
0.5	5.5	11	CPEB2	TRUE	FALSE	FALSE	CPEB2
0.5	5.5	11	CA2	TRUE	TRUE	FALSE	CA2
0.5	5.5	11	WDR18	TRUE	FALSE	FALSE	WDR18
0.5	5.5	11	LYN	TRUE	TRUE	FALSE	LYN
0.5	5.5	11	NTN4	TRUE	FALSE	FALSE	NTN4
0.5	5.5	11	ZNF25	TRUE	FALSE	FALSE	ZNF25
0.423077	5.5	13	SLMAP	TRUE	TRUE	FALSE	SLMAP
0.5	5.5	11	PTBP3	TRUE	TRUE	FALSE	PTBP3
0.5	5.5	11	MDM2	TRUE	TRUE	FALSE	MDM2
0.5	5.5	11	RFC2	TRUE	TRUE	FALSE	RFC2
0.423077	5.5	13	CHMP1B	TRUE	TRUE	FALSE	CHMP1B
0.392857	5.5	14	PPIG	TRUE	TRUE	FALSE	PPIG
0.423077	5.5	13	RBM22	TRUE	TRUE	FALSE	RBM22
0.423077	5.5	13	CCNL1	TRUE	TRUE	FALSE	CCNL1
0.423077	5.5	13	BRWD1	TRUE	TRUE	FALSE	BRWD1
0.5	5.5	11	STX4	TRUE	TRUE	FALSE	STX4
0.458333	5.5	12	MTMR6	TRUE	TRUE	FALSE	MTMR6
0.458333	5.5	12	RANGAP1	TRUE	TRUE	FALSE	RANGAP1
0.392857	5.5	14	TMEM243	TRUE	TRUE	FALSE	TMEM243
0.423077	5.5	13	NDFIP1	TRUE	TRUE	FALSE	NDFIP1
0.458333	5.5	12	HNRNPA3	TRUE	TRUE	FALSE	HNRNPA3
0.392857	5.5	14	ISCA1	TRUE	TRUE	FALSE	ISCA1
0.458333	5.5	12	FMR1	TRUE	TRUE	FALSE	FMR1
0.458333	5.5	12	ADD1	TRUE	TRUE	FALSE	ADD1
0.423077	5.5	13	PDS5B	TRUE	TRUE	FALSE	PDS5B
0.5	5.5	11	CRIM1	TRUE	TRUE	FALSE	CRIM1
0.458333	5.5	12	GRB2	TRUE	TRUE	FALSE	GRB2
0.5	5.5	11	FARP1	TRUE	TRUE	FALSE	FARP1
0.5	5.5	11	TWF1	TRUE	TRUE	FALSE	TWF1
0.5	5.5	11	TBC1D4	TRUE	TRUE	FALSE	TBC1D4
0.458333	5.5	12	USP53	TRUE	TRUE	FALSE	USP53
0.5	5.5	11	TUBGCP5	TRUE	TRUE	FALSE	TUBGCP5
0.423077	5.5	13	RSF1	TRUE	TRUE	FALSE	RSF1
0.458333	5.5	12	TSPAN3	TRUE	TRUE	FALSE	TSPAN3
0.458333	5.5	12	EBAG9	TRUE	TRUE	FALSE	EBAG9
0.423077	5.5	13	LEPROTL1	TRUE	TRUE	FALSE	LEPROTL1
0.423077	5.5	13	ANKRD44	TRUE	TRUE	FALSE	ANKRD44
0.423077	5.5	13	TMPO	TRUE	TRUE	FALSE	TMPO
0.5	5.5	11	RASSF3	TRUE	FALSE	FALSE	RASSF3
0.458333	5.5	12	YEATS2	TRUE	TRUE	FALSE	YEATS2
0.5	5.5	11	ABHD13	TRUE	TRUE	FALSE	ABHD13
0.458333	5.5	12	TRERF1	TRUE	TRUE	FALSE	TRERF1
0.423077	5.5	13	TSC22D3	TRUE	TRUE	FALSE	TSC22D3
0.366667	5.5	15	PPP1R15A	TRUE	TRUE	FALSE	PPP1R15A
0.366667	5.5	15	H1FX	TRUE	TRUE	FALSE	H1FX
0.5	5.5	11	ZNF354B	FALSE	TRUE	FALSE	ZNF354B
0.5	5.5	11	ITPR1	FALSE	TRUE	FALSE	ITPR1
0.5	5.5	11	RMI1	FALSE	TRUE	FALSE	RMI1
0.5	5.5	11	ZFPM2	FALSE	TRUE	FALSE	ZFPM2
0.5	5.5	11	CASD1	FALSE	TRUE	FALSE	CASD1
0.5	5.5	11	H2AFY2	FALSE	TRUE	FALSE	H2AFY2
0.5	5.5	11	SNX27	FALSE	TRUE	FALSE	SNX27
0.5	5.5	11	ZNF140	FALSE	TRUE	FALSE	ZNF140
0.5	5.5	11	ARFIP1	FALSE	TRUE	FALSE	ARFIP1
0.5	5	10	NMT2	TRUE	TRUE	FALSE	NMT2
0.5	5	10	FSTL1	TRUE	TRUE	FALSE	FSTL1
0.5	5	10	PPID	TRUE	TRUE	FALSE	PPID
0.5	5	10	KIAA2026	TRUE	TRUE	FALSE	KIAA2026
0.5	5	10	ZNF418	TRUE	FALSE	FALSE	ZNF418
0.5	5	10	ZNF17	TRUE	TRUE	FALSE	ZNF17
0.5	5	10	MAST4	TRUE	TRUE	FALSE	MAST4
0.5	5	10	ZNHIT2	TRUE	TRUE	FALSE	ZNHIT2
0.5	5	10	SPPL2A	TRUE	TRUE	FALSE	SPPL2A
0.5	5	10	SMARCA1	TRUE	TRUE	FALSE	SMARCA1
0.5	5	10	AMOTL1	TRUE	TRUE	FALSE	AMOTL1
0.5	5	10	CDK1	TRUE	TRUE	FALSE	CDK1
0.5	5	10	BRWD3	TRUE	TRUE	FALSE	BRWD3
0.5	5	10	KLF2	TRUE	TRUE	FALSE	KLF2
0.5	5	10	BRF1	TRUE	TRUE	FALSE	BRF1
0.5	5	10	SCFD1	TRUE	TRUE	FALSE	SCFD1
0.5	5	10	MAGI3	TRUE	TRUE	FALSE	MAGI3
0.5	5	10	SRP54	TRUE	TRUE	FALSE	SRP54
0.5	5	10	PBX3	TRUE	TRUE	FALSE	PBX3
0.5	5	10	ZFP30	TRUE	TRUE	FALSE	ZFP30
0.5	5	10	WDR37	TRUE	TRUE	FALSE	WDR37
0.5	5	10	AGGF1	TRUE	TRUE	FALSE	AGGF1
0.5	5	10	CHAMP1	TRUE	TRUE	FALSE	CHAMP1
0.5	5	10	ZKSCAN2	TRUE	TRUE	FALSE	ZKSCAN2
0.5	5	10	ADAMTS1	TRUE	TRUE	FALSE	ADAMTS1
0.5	5	10	AGPAT4	TRUE	TRUE	FALSE	AGPAT4
0.5	5	10	GDI2	TRUE	TRUE	FALSE	GDI2
0.5	5	10	SLC25A14	TRUE	TRUE	FALSE	SLC25A14
0.454545	5	11	VPS54	TRUE	TRUE	FALSE	VPS54
0.5	5	10	RHOF	TRUE	TRUE	FALSE	RHOF
0.5	5	10	NFKBID	TRUE	TRUE	FALSE	NFKBID
0.5	5	10	SH3GL1	TRUE	TRUE	FALSE	SH3GL1
0.5	5	10	PLEC	TRUE	TRUE	FALSE	PLEC
0.5	5	10	NEDD4L	TRUE	TRUE	FALSE	NEDD4L
0.5	5	10	DLEU1	TRUE	TRUE	FALSE	DLEU1
0.5	5	10	SENP8	TRUE	TRUE	FALSE	SENP8
0.5	5	10	CEP162	TRUE	TRUE	FALSE	CEP162
0.5	5	10	SCML2	TRUE	TRUE	FALSE	SCML2
0.5	5	10	SMIM24	TRUE	TRUE	FALSE	SMIM24
0.454545	5	11	RGPD3	TRUE	TRUE	FALSE	RGPD3
0.454545	5	11	SCYL3	TRUE	TRUE	FALSE	SCYL3
0.5	5	10	SOCS4	TRUE	TRUE	FALSE	SOCS4
0.5	5	10	PHF10	TRUE	TRUE	FALSE	PHF10
0.5	5	10	CREBZF	TRUE	TRUE	FALSE	CREBZF
0.454545	5	11	ARHGAP26	TRUE	TRUE	FALSE	ARHGAP26
0.454545	5	11	UBE2R2	TRUE	TRUE	FALSE	UBE2R2
0.5	5	10	METAP1	TRUE	TRUE	FALSE	METAP1
0.454545	5	11	DNAJC1	TRUE	TRUE	FALSE	DNAJC1
0.5	5	10	REPS1	TRUE	TRUE	FALSE	REPS1
0.5	5	10	DUSP14	TRUE	TRUE	FALSE	DUSP14
0.454545	5	11	SMARCAD1	TRUE	TRUE	FALSE	SMARCAD1
0.5	5	10	PIBF1	TRUE	TRUE	FALSE	PIBF1
0.5	5	10	YTHDC2	TRUE	TRUE	FALSE	YTHDC2
0.454545	5	11	KRIT1	TRUE	TRUE	FALSE	KRIT1
0.5	5	10	PAXIP1	TRUE	TRUE	FALSE	PAXIP1
0.416667	5	12	SEC24A	TRUE	TRUE	FALSE	SEC24A
0.5	5	10	IFITM1	TRUE	TRUE	FALSE	IFITM1
0.5	5	10	SYNJ2	TRUE	TRUE	FALSE	SYNJ2
0.5	5	10	RTN4	TRUE	TRUE	FALSE	RTN4
0.454545	5	11	NT5C3A	TRUE	TRUE	FALSE	NT5C3A
0.5	5	10	ATP1A1	TRUE	TRUE	FALSE	ATP1A1
0.454545	5	11	ZFAND3	TRUE	TRUE	FALSE	ZFAND3
0.5	5	10	PPIL4	TRUE	TRUE	FALSE	PPIL4
0.454545	5	11	YARS	TRUE	TRUE	FALSE	YARS
0.5	5	10	UBE2V2	TRUE	TRUE	FALSE	UBE2V2
0.454545	5	11	MTIF3	TRUE	TRUE	FALSE	MTIF3
0.5	5	10	PAIP2	TRUE	TRUE	FALSE	PAIP2
0.5	5	10	DCTN6	TRUE	TRUE	FALSE	DCTN6
0.454545	5	11	PPP1R11	TRUE	TRUE	FALSE	PPP1R11
0.454545	5	11	SLA	TRUE	TRUE	FALSE	SLA
0.5	5	10	BFAR	TRUE	TRUE	FALSE	BFAR
0.454545	5	11	TAF12	TRUE	TRUE	FALSE	TAF12
0.5	5	10	CDC123	TRUE	TRUE	FALSE	CDC123
0.5	5	10	RPF2	TRUE	TRUE	FALSE	RPF2
0.454545	5	11	CHCHD5	TRUE	TRUE	FALSE	CHCHD5
0.454545	5	11	ERCC5	TRUE	TRUE	FALSE	ERCC5
0.454545	5	11	TPRKB	TRUE	TRUE	FALSE	TPRKB
0.454545	5	11	GAPVD1	TRUE	TRUE	FALSE	GAPVD1
0.454545	5	11	LARP4	TRUE	TRUE	FALSE	LARP4
0.357143	5	14	SMNDC1	TRUE	TRUE	FALSE	SMNDC1
0.5	5	10	IBTK	TRUE	TRUE	FALSE	IBTK
0.454545	5	11	OLA1	TRUE	TRUE	FALSE	OLA1
0.384615	5	13	SENP6	TRUE	TRUE	FALSE	SENP6
0.5	5	10	DAAM1	TRUE	TRUE	FALSE	DAAM1
0.5	5	10	ZNF774	TRUE	TRUE	FALSE	ZNF774
0.5	5	10	USO1	TRUE	TRUE	FALSE	USO1
0.5	5	10	LINC00476	TRUE	TRUE	FALSE	LINC00476
0.454545	5	11	ZC3H15	TRUE	TRUE	FALSE	ZC3H15
0.5	5	10	CDC42EP4	TRUE	TRUE	FALSE	CDC42EP4
0.5	5	10	GRN	TRUE	TRUE	FALSE	GRN
0.5	5	10	DOK1	TRUE	TRUE	FALSE	DOK1
0.5	5	10	BMI1	TRUE	TRUE	FALSE	BMI1
0.5	5	10	CENPF	TRUE	TRUE	FALSE	CENPF
0.5	5	10	FEM1C	TRUE	TRUE	FALSE	FEM1C
0.454545	5	11	PGRMC2	TRUE	TRUE	FALSE	PGRMC2
0.454545	5	11	ZNF267	TRUE	TRUE	FALSE	ZNF267
0.5	5	10	OGDH	TRUE	TRUE	FALSE	OGDH
0.5	5	10	UBA6	TRUE	TRUE	FALSE	UBA6
0.5	5	10	CISD2	TRUE	TRUE	FALSE	CISD2
0.5	5	10	STIM2	TRUE	TRUE	FALSE	STIM2
0.5	5	10	PDXK	TRUE	TRUE	FALSE	PDXK
0.454545	5	11	RNF166	TRUE	TRUE	FALSE	RNF166
0.454545	5	11	KDM5A	TRUE	TRUE	FALSE	KDM5A
0.454545	5	11	WDR48	TRUE	TRUE	FALSE	WDR48
0.454545	5	11	ELMO1	TRUE	TRUE	FALSE	ELMO1
0.454545	5	11	SRSF3	TRUE	TRUE	FALSE	SRSF3
0.454545	5	11	HSPA5	TRUE	TRUE	FALSE	HSPA5
0.5	5	10	RTF1	TRUE	TRUE	FALSE	RTF1
0.5	5	10	KIF9-AS1	TRUE	TRUE	FALSE	KIF9-AS1
0.5	5	10	EIF5B	TRUE	TRUE	FALSE	EIF5B
0.454545	5	11	NABP1	TRUE	TRUE	FALSE	NABP1
0.5	5	10	JAZF1	TRUE	TRUE	FALSE	JAZF1
0.454545	5	11	ZNF286A	TRUE	TRUE	FALSE	ZNF286A
0.454545	5	11	DNTTIP2	TRUE	TRUE	FALSE	DNTTIP2
0.5	5	10	NUDT5	TRUE	TRUE	FALSE	NUDT5
0.454545	5	11	SDAD1	TRUE	TRUE	FALSE	SDAD1
0.5	5	10	VPS25	TRUE	TRUE	FALSE	VPS25
0.5	5	10	EXD2	TRUE	TRUE	FALSE	EXD2
0.5	5	10	C2orf27A	TRUE	TRUE	FALSE	C2orf27A
0.454545	5	11	RHNO1	TRUE	TRUE	FALSE	RHNO1
0.5	5	10	SPOP	TRUE	TRUE	FALSE	SPOP
0.5	5	10	MCPH1	TRUE	TRUE	FALSE	MCPH1
0.384615	5	13	MXD1	TRUE	TRUE	FALSE	MXD1
0.5	5	10	SSH1	TRUE	TRUE	FALSE	SSH1
0.454545	5	11	SEC22A	TRUE	TRUE	FALSE	SEC22A
0.5	5	10	SCN8A	TRUE	TRUE	FALSE	SCN8A
0.454545	5	11	DHX15	TRUE	TRUE	FALSE	DHX15
0.384615	5	13	PRPF38B	TRUE	TRUE	FALSE	PRPF38B
0.5	5	10	GATAD2A	TRUE	TRUE	FALSE	GATAD2A
0.5	5	10	DIAPH2	TRUE	TRUE	FALSE	DIAPH2
0.5	5	10	PTPRE	TRUE	TRUE	FALSE	PTPRE
0.5	5	10	CTPS1	TRUE	TRUE	FALSE	CTPS1
0.5	5	10	ME1	TRUE	TRUE	FALSE	ME1
0.454545	5	11	BZW1	TRUE	TRUE	FALSE	BZW1
0.5	5	10	HERPUD1	TRUE	TRUE	FALSE	HERPUD1
0.454545	5	11	ID2	TRUE	TRUE	FALSE	ID2
0.454545	5	11	METRNL	TRUE	TRUE	FALSE	METRNL
0.5	5	10	USF3	TRUE	TRUE	FALSE	USF3
0.5	5	10	ZGRF1	TRUE	TRUE	FALSE	ZGRF1
0.5	5	10	RAB37	TRUE	TRUE	FALSE	RAB37
0.5	5	10	TMEM19	TRUE	TRUE	FALSE	TMEM19
0.5	5	10	CHMP1A	TRUE	TRUE	FALSE	CHMP1A
0.416667	5	12	TMUB2	TRUE	TRUE	FALSE	TMUB2
0.5	5	10	RAD51C	TRUE	TRUE	FALSE	RAD51C
0.5	5	10	H2AFY	TRUE	TRUE	FALSE	H2AFY
0.5	5	10	SEC62	TRUE	TRUE	FALSE	SEC62
0.384615	5	13	PTPN1	TRUE	TRUE	FALSE	PTPN1
0.5	5	10	MAPRE3	TRUE	TRUE	FALSE	MAPRE3
0.5	5	10	PIP4K2A	TRUE	TRUE	FALSE	PIP4K2A
0.5	5	10	TUBA1C	TRUE	TRUE	FALSE	TUBA1C
0.416667	5	12	TES	TRUE	TRUE	FALSE	TES
0.454545	5	11	PTPRM	TRUE	TRUE	FALSE	PTPRM
0.5	5	10	SERGEF	TRUE	TRUE	FALSE	SERGEF
0.454545	5	11	DNM1L	TRUE	TRUE	FALSE	DNM1L
0.416667	5	12	HMGCR	TRUE	TRUE	FALSE	HMGCR
0.454545	5	11	XPC	TRUE	TRUE	FALSE	XPC
0.5	5	10	CHTOP	TRUE	TRUE	FALSE	CHTOP
0.454545	5	11	CREBBP	TRUE	TRUE	FALSE	CREBBP
0.416667	5	12	UBAP1	TRUE	TRUE	FALSE	UBAP1
0.5	5	10	OXSR1	TRUE	TRUE	FALSE	OXSR1
0.5	5	10	RAB11A	TRUE	TRUE	FALSE	RAB11A
0.416667	5	12	PAPOLA	TRUE	TRUE	FALSE	PAPOLA
0.454545	5	11	DDX21	TRUE	TRUE	FALSE	DDX21
0.454545	5	11	MAP2K1	TRUE	TRUE	FALSE	MAP2K1
0.5	5	10	LARP7	TRUE	TRUE	FALSE	LARP7
0.454545	5	11	ACIN1	TRUE	TRUE	FALSE	ACIN1
0.5	5	10	EIF3H	TRUE	TRUE	FALSE	EIF3H
0.416667	5	12	SLU7	TRUE	TRUE	FALSE	SLU7
0.416667	5	12	COMMD2	TRUE	TRUE	FALSE	COMMD2
0.416667	5	12	IMMT	TRUE	TRUE	FALSE	IMMT
0.5	5	10	RAPGEF6	TRUE	TRUE	FALSE	RAPGEF6
0.454545	5	11	PITPNB	TRUE	TRUE	FALSE	PITPNB
0.5	5	10	CCDC18-AS1	TRUE	TRUE	FALSE	CCDC18-AS1
0.454545	5	11	AGO2	TRUE	TRUE	FALSE	AGO2
0.384615	5	13	DNAJC27	TRUE	TRUE	FALSE	DNAJC27
0.454545	5	11	TCERG1	TRUE	TRUE	FALSE	TCERG1
0.384615	5	13	EIF4G1	TRUE	TRUE	FALSE	EIF4G1
0.5	5	10	UBE2D2	TRUE	TRUE	FALSE	UBE2D2
0.5	5	10	TBCA	TRUE	TRUE	FALSE	TBCA
0.5	5	10	ANO10	TRUE	TRUE	FALSE	ANO10
0.454545	5	11	ZNF664	TRUE	TRUE	FALSE	ZNF664
0.454545	5	11	KDM7A	TRUE	TRUE	FALSE	KDM7A
0.5	5	10	HNRNPM	TRUE	TRUE	FALSE	HNRNPM
0.454545	5	11	AGFG1	TRUE	TRUE	FALSE	AGFG1
0.5	5	10	CCDC93	TRUE	TRUE	FALSE	CCDC93
0.5	5	10	GPR63	TRUE	TRUE	FALSE	GPR63
0.384615	5	13	ZNF800	TRUE	TRUE	FALSE	ZNF800
0.5	5	10	RNF141	TRUE	TRUE	FALSE	RNF141
0.5	5	10	RNF144A	TRUE	TRUE	FALSE	RNF144A
0.5	5	10	KLF5	TRUE	TRUE	FALSE	KLF5
0.5	5	10	PLCL2	TRUE	TRUE	FALSE	PLCL2
0.5	5	10	WDFY1	TRUE	TRUE	FALSE	WDFY1
0.454545	5	11	CHD3	TRUE	TRUE	FALSE	CHD3
0.5	5	10	UBAP2L	TRUE	TRUE	FALSE	UBAP2L
0.5	5	10	MAP2K5	TRUE	TRUE	FALSE	MAP2K5
0.5	5	10	IGF1R	TRUE	TRUE	FALSE	IGF1R
0.454545	5	11	SFXN1	TRUE	TRUE	FALSE	SFXN1
0.5	5	10	C16orf91	TRUE	TRUE	FALSE	C16orf91
0.416667	5	12	ARHGEF3	TRUE	TRUE	FALSE	ARHGEF3
0.5	5	10	TOM1	TRUE	TRUE	FALSE	TOM1
0.5	5	10	LMNA	TRUE	TRUE	FALSE	LMNA
0.5	5	10	ZNF175	TRUE	TRUE	FALSE	ZNF175
0.5	5	10	ASAP2	FALSE	TRUE	FALSE	ASAP2
0.5	5	10	PLEKHH2	FALSE	TRUE	FALSE	PLEKHH2
0.5	5	10	GABBR1	FALSE	TRUE	FALSE	GABBR1
0.5	5	10	DCUN1D4	FALSE	TRUE	FALSE	DCUN1D4
0.5	5	10	GEN1	FALSE	TRUE	FALSE	GEN1
0.5	5	10	ARHGAP29	FALSE	TRUE	FALSE	ARHGAP29
0.5	5	10	GJC1	FALSE	TRUE	FALSE	GJC1
0.5	5	10	PRRG4	FALSE	TRUE	FALSE	PRRG4
0.5	5	10	DPP6	FALSE	TRUE	FALSE	DPP6
0.5	5	10	UBN2	FALSE	TRUE	FALSE	UBN2
0.5	5	10	ZNF232	FALSE	TRUE	FALSE	ZNF232
0.5	5	10	USP32	FALSE	TRUE	FALSE	USP32
0.5	5	10	FAM20B	FALSE	TRUE	FALSE	FAM20B
0.5	5	10	PAQR8	FALSE	TRUE	FALSE	PAQR8
0.5	5	10	ABL1	FALSE	TRUE	FALSE	ABL1
0.5	5	10	PTPRK	FALSE	TRUE	FALSE	PTPRK
0.5	5	10	RAPGEF5	FALSE	TRUE	FALSE	RAPGEF5
0.5	5	10	BMP2K	FALSE	TRUE	FALSE	BMP2K
0.5	5	10	PSAT1	FALSE	TRUE	FALSE	PSAT1
0.5	5	10	CDCA5	FALSE	TRUE	FALSE	CDCA5
0.5	5	10	NUDT18	FALSE	TRUE	FALSE	NUDT18
0.5	5	10	LZTFL1	FALSE	TRUE	FALSE	LZTFL1
0.5	5	10	ASCL2	FALSE	TRUE	FALSE	ASCL2
0.5	4.5	9	GAS2	TRUE	TRUE	FALSE	GAS2
0.5	4.5	9	MTUS1	TRUE	TRUE	FALSE	MTUS1
0.5	4.5	9	ZNF180	TRUE	TRUE	FALSE	ZNF180
0.5	4.5	9	ZKSCAN8	TRUE	TRUE	FALSE	ZKSCAN8
0.5	4.5	9	IRS1	TRUE	TRUE	FALSE	IRS1
0.5	4.5	9	APBB2	TRUE	TRUE	FALSE	APBB2
0.5	4.5	9	WRNIP1	TRUE	TRUE	FALSE	WRNIP1
0.5	4.5	9	PRKCQ-AS1	TRUE	TRUE	FALSE	PRKCQ-AS1
0.5	4.5	9	RAD52	TRUE	TRUE	FALSE	RAD52
0.5	4.5	9	SOGA3	TRUE	TRUE	FALSE	SOGA3
0.5	4.5	9	DENND5B	TRUE	TRUE	FALSE	DENND5B
0.5	4.5	9	ASB7	TRUE	TRUE	FALSE	ASB7
0.5	4.5	9	NOVA1	TRUE	TRUE	FALSE	NOVA1
0.5	4.5	9	PATZ1	TRUE	TRUE	FALSE	PATZ1
0.5	4.5	9	CHERP	TRUE	TRUE	FALSE	CHERP
0.5	4.5	9	ZNF85	TRUE	TRUE	FALSE	ZNF85
0.5	4.5	9	MYH10	TRUE	TRUE	FALSE	MYH10
0.5	4.5	9	DNA2	TRUE	TRUE	FALSE	DNA2
0.5	4.5	9	AQP3	TRUE	TRUE	FALSE	AQP3
0.5	4.5	9	FAM91A1	TRUE	TRUE	FALSE	FAM91A1
0.5	4.5	9	CHMP6	TRUE	TRUE	FALSE	CHMP6
0.5	4.5	9	2023-03-08	TRUE	TRUE	FALSE	2023-03-08
0.45	4.5	10	NAA15	TRUE	TRUE	FALSE	NAA15
0.5	4.5	9	FBXW2	TRUE	TRUE	FALSE	FBXW2
0.5	4.5	9	PLEKHA1	TRUE	TRUE	FALSE	PLEKHA1
0.5	4.5	9	ZNF16	TRUE	TRUE	FALSE	ZNF16
0.5	4.5	9	PBRM1	TRUE	TRUE	FALSE	PBRM1
0.5	4.5	9	PPM1D	TRUE	TRUE	FALSE	PPM1D
0.45	4.5	10	GDAP1	TRUE	TRUE	FALSE	GDAP1
0.5	4.5	9	TFIP11	TRUE	TRUE	FALSE	TFIP11
0.5	4.5	9	TMEM248	TRUE	TRUE	FALSE	TMEM248
0.5	4.5	9	NOTCH1	TRUE	TRUE	FALSE	NOTCH1
0.5	4.5	9	SNX10	TRUE	TRUE	FALSE	SNX10
0.5	4.5	9	PFDN6	TRUE	TRUE	FALSE	PFDN6
0.5	4.5	9	LRRC8B	TRUE	TRUE	FALSE	LRRC8B
0.5	4.5	9	TAF4	TRUE	TRUE	FALSE	TAF4
0.45	4.5	10	CCDC6	TRUE	TRUE	FALSE	CCDC6
0.45	4.5	10	VPS13A	TRUE	TRUE	FALSE	VPS13A
0.5	4.5	9	SND1	TRUE	TRUE	FALSE	SND1
0.5	4.5	9	ENTPD4	TRUE	TRUE	FALSE	ENTPD4
0.5	4.5	9	STX12	TRUE	TRUE	FALSE	STX12
0.5	4.5	9	DTNB	TRUE	TRUE	FALSE	DTNB
0.5	4.5	9	TSPAN31	TRUE	TRUE	FALSE	TSPAN31
0.5	4.5	9	TRIM4	TRUE	TRUE	FALSE	TRIM4
0.5	4.5	9	NIF3L1	TRUE	TRUE	FALSE	NIF3L1
0.5	4.5	9	MPP6	TRUE	TRUE	FALSE	MPP6
0.5	4.5	9	UBE2E2	TRUE	TRUE	FALSE	UBE2E2
0.5	4.5	9	TBL1X	TRUE	TRUE	FALSE	TBL1X
0.5	4.5	9	PFKM	TRUE	TRUE	FALSE	PFKM
0.5	4.5	9	ABR	TRUE	TRUE	FALSE	ABR
0.45	4.5	10	DNAJB4	TRUE	TRUE	FALSE	DNAJB4
0.5	4.5	9	NREP	TRUE	TRUE	FALSE	NREP
0.5	4.5	9	RPF1	TRUE	TRUE	FALSE	RPF1
0.5	4.5	9	MAEA	TRUE	TRUE	FALSE	MAEA
0.409091	4.5	11	FBXW4	TRUE	TRUE	FALSE	FBXW4
0.5	4.5	9	ZNF567	TRUE	TRUE	FALSE	ZNF567
0.5	4.5	9	SHC1	TRUE	TRUE	FALSE	SHC1
0.45	4.5	10	ZNF821	TRUE	TRUE	FALSE	ZNF821
0.5	4.5	9	AP4S1	TRUE	TRUE	FALSE	AP4S1
0.45	4.5	10	SGMS1	TRUE	TRUE	FALSE	SGMS1
0.5	4.5	9	MED18	TRUE	TRUE	FALSE	MED18
0.5	4.5	9	P4HA1	TRUE	TRUE	FALSE	P4HA1
0.5	4.5	9	TNFRSF1B	TRUE	TRUE	FALSE	TNFRSF1B
0.5	4.5	9	ARL5B	TRUE	TRUE	FALSE	ARL5B
0.5	4.5	9	SLC3A2	TRUE	TRUE	FALSE	SLC3A2
0.5	4.5	9	SKAP2	TRUE	TRUE	FALSE	SKAP2
0.5	4.5	9	GPR35	TRUE	TRUE	FALSE	GPR35
0.5	4.5	9	UST	TRUE	TRUE	FALSE	UST
0.5	4.5	9	MEF2C	TRUE	TRUE	FALSE	MEF2C
0.5	4.5	9	ZNF652	TRUE	TRUE	FALSE	ZNF652
0.5	4.5	9	AIG1	TRUE	TRUE	FALSE	AIG1
0.5	4.5	9	CDKN2C	TRUE	TRUE	FALSE	CDKN2C
0.45	4.5	10	CST7	TRUE	TRUE	FALSE	CST7
0.5	4.5	9	GTF2H1	TRUE	TRUE	FALSE	GTF2H1
0.5	4.5	9	CLTB	TRUE	TRUE	FALSE	CLTB
0.5	4.5	9	PGAP1	TRUE	TRUE	FALSE	PGAP1
0.5	4.5	9	BCOR	TRUE	TRUE	FALSE	BCOR
0.5	4.5	9	NOC3L	TRUE	TRUE	FALSE	NOC3L
0.5	4.5	9	STK38	TRUE	TRUE	FALSE	STK38
0.5	4.5	9	TCTN3	TRUE	TRUE	FALSE	TCTN3
0.5	4.5	9	CD2BP2	TRUE	TRUE	FALSE	CD2BP2
0.5	4.5	9	ISG15	TRUE	TRUE	FALSE	ISG15
0.5	4.5	9	GTPBP10	TRUE	TRUE	FALSE	GTPBP10
0.5	4.5	9	R3HCC1L	TRUE	TRUE	FALSE	R3HCC1L
0.5	4.5	9	ZNF257	TRUE	TRUE	FALSE	ZNF257
0.375	4.5	12	ZFYVE27	TRUE	TRUE	FALSE	ZFYVE27
0.45	4.5	10	RRS1	TRUE	TRUE	FALSE	RRS1
0.5	4.5	9	MAP3K7	TRUE	TRUE	FALSE	MAP3K7
0.5	4.5	9	ING1	TRUE	TRUE	FALSE	ING1
0.5	4.5	9	TMEM87B	TRUE	TRUE	FALSE	TMEM87B
0.5	4.5	9	ARPC1B	TRUE	TRUE	FALSE	ARPC1B
0.45	4.5	10	SFSWAP	TRUE	TRUE	FALSE	SFSWAP
0.5	4.5	9	RCOR1	TRUE	TRUE	FALSE	RCOR1
0.5	4.5	9	PHTF2	TRUE	TRUE	FALSE	PHTF2
0.45	4.5	10	RABEP1	TRUE	TRUE	FALSE	RABEP1
0.45	4.5	10	SRSF6	TRUE	TRUE	FALSE	SRSF6
0.5	4.5	9	ANKHD1	TRUE	TRUE	FALSE	ANKHD1
0.5	4.5	9	AAK1	TRUE	TRUE	FALSE	AAK1
0.5	4.5	9	PPP4R3A	TRUE	TRUE	FALSE	PPP4R3A
0.5	4.5	9	SRSF10	TRUE	TRUE	FALSE	SRSF10
0.5	4.5	9	RHBDD2	TRUE	TRUE	FALSE	RHBDD2
0.5	4.5	9	CYB561D2	TRUE	TRUE	FALSE	CYB561D2
0.5	4.5	9	SHMT2	TRUE	TRUE	FALSE	SHMT2
0.5	4.5	9	SEC31A	TRUE	TRUE	FALSE	SEC31A
0.409091	4.5	11	TBRG1	TRUE	TRUE	FALSE	TBRG1
0.5	4.5	9	RNPC3	TRUE	TRUE	FALSE	RNPC3
0.5	4.5	9	THUMPD3	TRUE	TRUE	FALSE	THUMPD3
0.5	4.5	9	PSMA6	TRUE	TRUE	FALSE	PSMA6
0.409091	4.5	11	CCNT1	TRUE	TRUE	FALSE	CCNT1
0.5	4.5	9	DLST	TRUE	TRUE	FALSE	DLST
0.45	4.5	10	UMAD1	TRUE	TRUE	FALSE	UMAD1
0.5	4.5	9	GOLGB1	TRUE	TRUE	FALSE	GOLGB1
0.45	4.5	10	WEE1	TRUE	TRUE	FALSE	WEE1
0.5	4.5	9	C2orf49	TRUE	TRUE	FALSE	C2orf49
0.5	4.5	9	MBNL1-AS1	TRUE	TRUE	FALSE	MBNL1-AS1
0.5	4.5	9	INPP1	TRUE	TRUE	FALSE	INPP1
0.5	4.5	9	METTL2B	TRUE	TRUE	FALSE	METTL2B
0.5	4.5	9	DOCK7	TRUE	TRUE	FALSE	DOCK7
0.5	4.5	9	MTIF2	TRUE	TRUE	FALSE	MTIF2
0.5	4.5	9	COQ10B	TRUE	TRUE	FALSE	COQ10B
0.45	4.5	10	LIMS1	TRUE	TRUE	FALSE	LIMS1
0.5	4.5	9	RRP1B	TRUE	TRUE	FALSE	RRP1B
0.45	4.5	10	GOSR1	TRUE	TRUE	FALSE	GOSR1
0.45	4.5	10	RNF139	TRUE	TRUE	FALSE	RNF139
0.45	4.5	10	HMGCS1	TRUE	TRUE	FALSE	HMGCS1
0.45	4.5	10	EXO1	TRUE	TRUE	FALSE	EXO1
0.5	4.5	9	UBE2Q2	TRUE	TRUE	FALSE	UBE2Q2
0.5	4.5	9	MTSS1	TRUE	TRUE	FALSE	MTSS1
0.5	4.5	9	TBC1D23	TRUE	TRUE	FALSE	TBC1D23
0.5	4.5	9	PPP2R5C	TRUE	TRUE	FALSE	PPP2R5C
0.5	4.5	9	IRF2BPL	TRUE	TRUE	FALSE	IRF2BPL
0.375	4.5	12	CYCS	TRUE	TRUE	FALSE	CYCS
0.5	4.5	9	PRMT9	TRUE	TRUE	FALSE	PRMT9
0.5	4.5	9	GPR146	TRUE	TRUE	FALSE	GPR146
0.5	4.5	9	CD74	TRUE	TRUE	FALSE	CD74
0.5	4.5	9	PAF1	TRUE	TRUE	FALSE	PAF1
0.5	4.5	9	GOT1	TRUE	TRUE	FALSE	GOT1
0.45	4.5	10	RBM23	TRUE	TRUE	FALSE	RBM23
0.5	4.5	9	MAPK1	TRUE	TRUE	FALSE	MAPK1
0.5	4.5	9	ZNF655	TRUE	TRUE	FALSE	ZNF655
0.5	4.5	9	HTATSF1	TRUE	TRUE	FALSE	HTATSF1
0.409091	4.5	11	CCPG1	TRUE	TRUE	FALSE	CCPG1
0.375	4.5	12	HERPUD2	TRUE	TRUE	FALSE	HERPUD2
0.5	4.5	9	ZNF518B	TRUE	TRUE	FALSE	ZNF518B
0.5	4.5	9	FGD3	TRUE	TRUE	FALSE	FGD3
0.5	4.5	9	SNRPB2	TRUE	TRUE	FALSE	SNRPB2
0.5	4.5	9	POLDIP2	TRUE	TRUE	FALSE	POLDIP2
0.5	4.5	9	UBL7	TRUE	TRUE	FALSE	UBL7
0.5	4.5	9	MRPL3	TRUE	TRUE	FALSE	MRPL3
0.45	4.5	10	LLPH	TRUE	TRUE	FALSE	LLPH
0.45	4.5	10	NCK2	TRUE	TRUE	FALSE	NCK2
0.45	4.5	10	EIF4B	TRUE	TRUE	FALSE	EIF4B
0.45	4.5	10	B3GNTL1	TRUE	TRUE	FALSE	B3GNTL1
0.45	4.5	10	NR2C1	TRUE	TRUE	FALSE	NR2C1
0.5	4.5	9	ASB8	TRUE	TRUE	FALSE	ASB8
0.5	4.5	9	FAM135A	TRUE	TRUE	FALSE	FAM135A
0.5	4.5	9	ADO	TRUE	TRUE	FALSE	ADO
0.45	4.5	10	PABPC1	TRUE	TRUE	FALSE	PABPC1
0.5	4.5	9	UTP3	TRUE	TRUE	FALSE	UTP3
0.5	4.5	9	CHCHD2	TRUE	TRUE	FALSE	CHCHD2
0.5	4.5	9	RAB27A	TRUE	TRUE	FALSE	RAB27A
0.5	4.5	9	ATP6V0C	TRUE	TRUE	FALSE	ATP6V0C
0.45	4.5	10	MBOAT2	TRUE	TRUE	FALSE	MBOAT2
0.5	4.5	9	DPY19L1	TRUE	TRUE	FALSE	DPY19L1
0.5	4.5	9	TNFAIP3	TRUE	TRUE	FALSE	TNFAIP3
0.5	4.5	9	RGS3	TRUE	FALSE	FALSE	RGS3
0.5	4.5	9	BCAT1	TRUE	TRUE	FALSE	BCAT1
0.5	4.5	9	HCCS	TRUE	TRUE	FALSE	HCCS
0.5	4.5	9	SPECC1	TRUE	TRUE	FALSE	SPECC1
0.5	4.5	9	CENPJ	TRUE	TRUE	FALSE	CENPJ
0.5	4.5	9	HLA-DPB1	TRUE	TRUE	FALSE	HLA-DPB1
0.5	4.5	9	SREK1	TRUE	TRUE	FALSE	SREK1
0.5	4.5	9	CSRP1	TRUE	TRUE	FALSE	CSRP1
0.5	4.5	9	DNAJA2	TRUE	TRUE	FALSE	DNAJA2
0.5	4.5	9	RBM18	TRUE	TRUE	FALSE	RBM18
0.5	4.5	9	UBC	TRUE	TRUE	FALSE	UBC
0.409091	4.5	11	MID1IP1	TRUE	TRUE	FALSE	MID1IP1
0.45	4.5	10	PITRM1	TRUE	TRUE	FALSE	PITRM1
0.5	4.5	9	GAN	TRUE	TRUE	FALSE	GAN
0.5	4.5	9	NUDT4	TRUE	TRUE	FALSE	NUDT4
0.5	4.5	9	NUP98	TRUE	TRUE	FALSE	NUP98
0.409091	4.5	11	VAPB	TRUE	TRUE	FALSE	VAPB
0.45	4.5	10	CAMK1D	TRUE	TRUE	FALSE	CAMK1D
0.5	4.5	9	VCPKMT	TRUE	TRUE	FALSE	VCPKMT
0.45	4.5	10	GUK1	TRUE	TRUE	FALSE	GUK1
0.5	4.5	9	BNIP2	TRUE	TRUE	FALSE	BNIP2
0.5	4.5	9	TTC19	TRUE	TRUE	FALSE	TTC19
0.5	4.5	9	LITAF	TRUE	TRUE	FALSE	LITAF
0.45	4.5	10	SARAF	TRUE	TRUE	FALSE	SARAF
0.45	4.5	10	ACD	TRUE	TRUE	FALSE	ACD
0.5	4.5	9	SS18	TRUE	TRUE	FALSE	SS18
0.5	4.5	9	DCAF13	TRUE	TRUE	FALSE	DCAF13
0.45	4.5	10	CRELD2	TRUE	TRUE	FALSE	CRELD2
0.5	4.5	9	PTMA	TRUE	TRUE	FALSE	PTMA
0.375	4.5	12	ERICH1	TRUE	TRUE	FALSE	ERICH1
[truncated: 7,698 more rows]
