# Supplementary material for: Single‐Cell Multiomics Reveals TCR Clonotype‐Specific Phenotype and Stemness Heterogeneity of T‐ALL Cells
Source: Cell Prolif. 2024 Dec 15;58(4):e13786. doi: 10.1111/cpr.13786 (PMC11969251; doi:10.1111/cpr.13786)
Supplement: Supplementary file 12 — Table S5. Enriched pathways for the upregulated genes in the five different TCR clonotypes. [file CPR-58-e13786-s008.xlsx]

## Sheet: Supplemental Table 6
Supplemental Table 5. Enriched pathways for the upregulated genes in the five different TCR clonotypes
Cluster	ID	Description	GeneRatio	BgRatio	pvalue	p.adjust	qvalue	geneID	Count
P1-clonotype1	Androgen response	HALLMARK_ANDROGEN_RESPONSE	5/102	101/13153	9.44e-05	0.0175654	0.0161041	MYL12A/HPGD/FKBP5/SAT1/TNFAIP8	5
P1-clonotype2	MTOR	MTOR_UP.N4.V1_DN	9/102	184/13153	1.26e-05	0.00327133	0.00301805	ST18/NFE2/IKZF2/TFPI/GALNT6/MACF1/ARID5B/ATF7IP/SCN3A	9
P1-clonotype2	Cell adhesion molecules cams	KEGG_CELL_ADHESION_MOLECULES_CAMS	7/102	133/13153	7.67e-05	0.00993515	0.00916594	HLA-B/CD40LG/PTPRC/CD2/ITGA4/HLA-C/CD28	7
P1-clonotype2	Androgen response	HALLMARK_ANDROGEN_RESPONSE	6/102	101/13153	0.000131105	0.0113187	0.0104424	HPGD/FKBP5/IQGAP2/SAT1/ARID5B/TNFAIP8	6
P1-clonotype2	Allograft rejection	KEGG_ALLOGRAFT_REJECTION	4/102	37/13153	0.000184948	0.0119754	0.0110482	HLA-B/CD40LG/HLA-C/CD28	4
P1-clonotype2	Autoimmune thyroid disease	KEGG_AUTOIMMUNE_THYROID_DISEASE	4/102	52/13153	0.000693561	0.0277231	0.0255767	HLA-B/CD40LG/HLA-C/CD28	4
P1-clonotype2	T cell receptor signaling	KEGG_T_CELL_RECEPTOR_SIGNALING_PATHWAY	5/102	108/13153	0.00150658	0.0487754	0.044999	CD40LG/PTPRC/LCP2/GRAP2/CD28	5
P1-clonotype3	Androgen response	HALLMARK_ANDROGEN_RESPONSE	3/102	101/13153	0.00112435	0.0468477	0.0441848	HPGD/SAT1/FKBP5	3
P2-clonotype1	Hematopoietic cell lineage	KEGG_HEMATOPOIETIC_CELL_LINEAGE	7/98	87/13153	3.69e-06	0.00089613	0.000854012	CD1E/CR2/TPO/MME/IL7R/ITGA1/CD1B	7
P2-clonotype1	Apoptosis	HALLMARK_APOPTOSIS	7/98	161/13153	0.00019662	0.0238893	0.0227665	GSTM1/PMAIP1/CDC25B/JUN/MGMT/BIRC3/BTG3	7
P2-clonotype2	Hematopoietic cell lineage	KEGG_HEMATOPOIETIC_CELL_LINEAGE	5/47	87/13153	1.39e-05	0.00215408	0.0020334	CD1E/CR2/MME/IL7R/CD1B	5
