# Supplementary material for: Single‐Cell Multiomics Reveals TCR Clonotype‐Specific Phenotype and Stemness Heterogeneity of T‐ALL Cells
Source: Cell Prolif. 2024 Dec 15;58(4):e13786. doi: 10.1111/cpr.13786 (PMC11969251; doi:10.1111/cpr.13786)
Supplement: Supplementary file 13 — Table S6. Clinical features of the two patients for single‐cell sequencing. [file CPR-58-e13786-s003.xlsx]

## Sheet: Sheet1
Supplemental Table 6. Clinical features of the two patients for single-cell sequencing
Patient No.	Gender	Age(y)	Newly diagnosis/ relapse	BM Blasts(%)	Outcome
Patient 1 (P1)	Male	17	Newly diagnosis	0.945	CR
Patient 2 (P2)	Male	20	Relapse	0.905	NR
