# Supplementary material for: Single‐Cell Multiomics Reveals TCR Clonotype‐Specific Phenotype and Stemness Heterogeneity of T‐ALL Cells
Source: Cell Prolif. 2024 Dec 15;58(4):e13786. doi: 10.1111/cpr.13786 (PMC11969251; doi:10.1111/cpr.13786)
Supplement: Supplementary file 14 — Table S7. Clinical characteristics of T‐ALL patients. [file CPR-58-e13786-s009.xlsx]

## Sheet: Sheet1
Supplemental Table 7. Clinical characteristics of T-ALL patients
Variables	JNU dataset
Number	27
Gender, (n%)
Female	12 (44.44%)
Male	15 (55.56%)
Median age (years)	27
Median OS (years)	1.03
Event
Dead	14
Alive	13
