# Supplementary material for: Single‐Cell Multiomics Reveals TCR Clonotype‐Specific Phenotype and Stemness Heterogeneity of T‐ALL Cells
Source: Cell Prolif. 2024 Dec 15;58(4):e13786. doi: 10.1111/cpr.13786 (PMC11969251; doi:10.1111/cpr.13786)
Supplement: Supplementary file 15 — Table S8. Sequences of primers used in qRT—PCR. [file CPR-58-e13786-s012.xlsx]

## Sheet: Sheet1
Supplemental Table 8. Sequences of primers used in qRT - PCR
Primer	Sequence 5’- 3’
KLF3 (F)	GCACGGAATACAGATGGAGCC
KLF3 (R)	TGTGAGGACGGGAACTTCAGA
TCF3 (F)	ACGAGCGTATGGGCTACCA
TCF3 (R)	GTTATTGCTTGAGTGATCCGGG
TCF12 (F)	AGTTATCCATCTCCTAAGCCACC
TCF12 (R)	AAGAATTGTGGGTCCCATCTTG
ETS2 (F)	CAGTCTGGTGAACGTGAATCTG
ETS2 (R)	CGGAGGTGAGGTGTGAATTTT
IKZF2 (F)	AACTACTGTGGACGAAGCTACA
IKZF2 (R)	CGTTTTCCCATATTCCCCGTG
